# Supplementary material for: Alterations in Gene Pair Correlations as Potential Diagnostic Markers for Colon Cancer
Source: Int J Mol Sci. 2022 Oct 18;23(20):12463. doi: 10.3390/ijms232012463 (PMC9604343; doi:10.3390/ijms232012463)
Supplement: Supplementary file 1 [file ijms-23-12463-s001.zip]

Archive with 1 entries (1 files):
- ijms-1945962-supplementary.xls
