# Supplementary material for: Alterations in Gene Pair Correlations as Potential Diagnostic Markers for Colon Cancer
Source: Int J Mol Sci. 2022 Oct 18;23(20):12463. doi: 10.3390/ijms232012463 (PMC9604343; doi:10.3390/ijms232012463)
Supplement: Supplementary file 1 [file ijms-23-12463-s001.zip › ijms-1945962-supplementary.xls]

## Sheet: output_score
Table S1
GeneEnsembleIDs	log2(Fold_change)	log2(Fold_change) normalized	p-value	q-value(Benjamini et al. 1995)	q-value(Storey et al. 2003)	Signature(p-value < 0.001)	GeneNames
ENSG00000221867	15.2516	11.8082	0	0	0	TRUE	MAGEA3
ENSG00000197172	14.1542	10.7108	0	0	0	TRUE	MAGEA6
ENSG00000188293	14.0401	10.5967	0	0	0	TRUE	IGFL1
ENSG00000237412	13.9907	10.5473	0	0	0	TRUE	PRSS56
ENSG00000213401	13.606	10.1626	0	0	0	TRUE	MAGEA12
ENSG00000167755	13.1819	9.73845	0	0	0	TRUE	KLK6
ENSG00000122133	13.1112	9.66776	0	0	0	TRUE	PAEP
ENSG00000185269	13.0888	9.64541	0	0	0	TRUE	NOTUM
ENSG00000203783	12.9576	9.5142	0	0	0	TRUE	PRR9
ENSG00000129455	12.7273	9.28386	0	0	0	TRUE	KLK8
ENSG00000203785	12.6561	9.21269	0	0	0	TRUE	SPRR2E
ENSG00000163736	12.6487	9.2053	0	0	0	TRUE	PPBP
ENSG00000169474	12.5469	9.10352	0	0	0	TRUE	SPRR1A
ENSG00000198681	12.5104	9.06704	1.58288e-10	1.042e-09	4.5106e-10	TRUE	MAGEA1
ENSG00000128610	12.4328	8.98942	0	0	0	TRUE	FEZF1
ENSG00000104371	12.3713	8.92788	0	0	0	TRUE	DKK4
ENSG00000139800	12.3539	8.9105	3.71148e-13	2.81768e-12	1.2197e-12	TRUE	ZIC5
ENSG00000169035	12.3104	8.86698	0	0	0	TRUE	KLK7
ENSG00000170373	12.0192	8.57576	0	0	0	TRUE	CST1
ENSG00000163216	11.9652	8.52181	0	0	0	TRUE	SPRR2D
ENSG00000275126	11.914	8.47063	0	0	0	TRUE	H4C13
ENSG00000123500	11.6517	8.20829	0	0	0	TRUE	COL10A1
ENSG00000135374	11.642	8.19856	1.78746e-14	1.43612e-13	6.21708e-14	TRUE	ELF5
ENSG00000196260	11.5417	8.09833	0	0	0	TRUE	SFTA2
ENSG00000174015	11.5138	8.07036	1.10052e-07	5.93833e-07	2.57039e-07	TRUE	CBY2
ENSG00000169469	11.4765	8.03306	0	0	0	TRUE	SPRR1B
ENSG00000204542	11.3869	7.94351	0	0	0	TRUE	C6orf15
ENSG00000136352	11.3782	7.93475	3.84603e-12	2.76943e-11	1.19874e-11	TRUE	NKX2-1
ENSG00000241794	11.3684	7.92503	0	0	0	TRUE	SPRR2A
ENSG00000168875	11.3094	7.86595	1.11022e-16	9.8553e-16	4.22948e-16	TRUE	SOX14
ENSG00000171102	11.2502	7.80676	5.92815e-12	4.2318e-11	1.83213e-11	TRUE	OBP2B
ENSG00000278588	11.2335	7.79012	0	0	0	TRUE	H2BC10
ENSG00000198842	11.2148	7.7714	0	0	0	TRUE	DUSP27
ENSG00000170454	11.174	7.73063	1.11022e-16	9.8553e-16	4.22948e-16	TRUE	KRT75
ENSG00000276410	11.152	7.70864	0	0	0	TRUE	H2BC3
ENSG00000198883	11.0871	7.64372	0	0	0	TRUE	PNMA5
ENSG00000083782	11.0841	7.6407	0	0	0	TRUE	EPYC
ENSG00000066405	11.0203	7.57688	0	0	0	TRUE	CLDN18
ENSG00000134827	11.0104	7.56703	0	0	0	TRUE	TCN1
ENSG00000184357	10.9917	7.54831	0	0	0	TRUE	H1-5
ENSG00000101441	10.9124	7.46903	3.71148e-13	2.81768e-12	1.2197e-12	TRUE	CST4
ENSG00000197061	10.8724	7.42901	0	0	0	TRUE	H4C3
ENSG00000278705	10.8519	7.40848	0	0	0	TRUE	H4C2
ENSG00000108244	10.8053	7.3619	0	0	0	TRUE	KRT23
ENSG00000198930	10.8052	7.36176	0	0	0	TRUE	CSAG1
ENSG00000137673	10.8018	7.3584	0	0	0	TRUE	MMP7
ENSG00000149651	10.7937	7.35032	0.00042612	0.00156007	0.000674986	TRUE	SPINT4
ENSG00000102891	10.7783	7.33487	0	0	0	TRUE	MT4
ENSG00000168267	10.7074	7.26401	7.86509e-05	0.000318474	0.000137858	TRUE	PTF1A
ENSG00000184956	10.6845	7.24112	0	0	0	TRUE	MUC6
ENSG00000205922	10.6587	7.21528	7.48301e-10	4.70786e-09	2.03797e-09	TRUE	ONECUT3
ENSG00000163209	10.6061	7.16264	0	0	0	TRUE	SPRR3
ENSG00000168298	10.4958	7.05237	0	0	0	TRUE	H1-4
ENSG00000213931	10.4632	7.0198	0	0	0	TRUE	HBE1
ENSG00000167767	10.4485	7.00511	0	0	0	TRUE	KRT80
ENSG00000100665	10.3949	6.95148	1.53516e-11	1.07272e-10	4.64429e-11	TRUE	SERPINA4
ENSG00000278463	10.3593	6.91585	0	0	0	TRUE	H2AC4
ENSG00000060718	10.3358	6.89241	0	0	0	TRUE	COL11A1
ENSG00000102243	10.3255	6.88213	0.000360043	0.0013328	0.000576651	TRUE	VGLL1
ENSG00000147381	10.2877	6.84434	0.000330938	0.00123238	0.000533304	TRUE	MAGEA4
ENSG00000029559	10.2691	6.82567	1.01141e-13	7.86702e-13	3.4057e-13	TRUE	IBSP
ENSG00000274997	10.1798	6.73636	0	0	0	TRUE	H2AC12
ENSG00000178776	10.1744	6.73096	2.65711e-10	1.72576e-09	7.47105e-10	TRUE	C5orf46
ENSG00000174502	10.1736	6.73019	1.19913e-07	6.456e-07	2.79446e-07	TRUE	SLC26A9
ENSG00000186895	10.1519	6.70847	2.60982e-05	0.000112261	4.8596e-05	TRUE	FGF3
ENSG00000165643	10.1506	6.70723	0.000330938	0.00123238	0.000533304	TRUE	SOHLH1
ENSG00000277157	10.1445	6.70111	0	0	0	TRUE	H4C4
ENSG00000111700	10.1256	6.68224	0	0	0	TRUE	SLCO1B3
ENSG00000204683	10.0924	6.64904	3.10215e-06	1.475e-05	6.38405e-06	TRUE	C10orf113
ENSG00000229314	10.0901	6.64667	0	0	0	TRUE	ORM1
ENSG00000212901	10.0585	6.6151	0.0009082	0.00314954	0.00136274	TRUE	KRTAP3-1
ENSG00000204019	10.0464	6.60302	4.33205e-11	2.95111e-10	1.27748e-10	TRUE	CT83
ENSG00000185247	10.0177	6.57429	9.69252e-10	6.05026e-09	2.61922e-09	TRUE	MAGEA11
ENSG00000275379	9.98109	6.53768	0	0	0	TRUE	H3C11
ENSG00000057149	9.97291	6.52951	0.000199458	0.000766216	0.000331623	TRUE	SERPINB3
ENSG00000184270	9.97207	6.52866	0	0	0	TRUE	H2AC21
ENSG00000164778	9.95698	6.51357	8.3793e-12	5.93245e-11	2.56842e-11	TRUE	EN2
ENSG00000148702	9.94583	6.50243	6.12079e-11	4.13148e-10	1.78857e-10	TRUE	HABP2
ENSG00000197587	9.9247	6.48129	5.6373e-06	2.60215e-05	1.12631e-05	TRUE	DMBX1
ENSG00000164379	9.8971	6.45369	0	0	0	TRUE	FOXQ1
ENSG00000188064	9.84268	6.39927	4.27941e-08	2.38014e-07	1.03035e-07	TRUE	WNT7B
ENSG00000104892	9.81241	6.369	2.61513e-06	1.25101e-05	5.41482e-06	TRUE	KLC3
ENSG00000043355	9.7794	6.33599	0	0	0	TRUE	ZIC2
ENSG00000186007	9.77767	6.33426	0	0	0	TRUE	LEMD1
ENSG00000155622	9.77138	6.32797	3.67968e-06	1.73526e-05	7.51122e-06	TRUE	XAGE2
ENSG00000170369	9.75449	6.31108	0	0	0	TRUE	CST2
ENSG00000105664	9.68256	6.23915	0	0	0	TRUE	COMP
ENSG00000204424	9.65505	6.21165	2.39717e-05	0.000103524	4.47999e-05	TRUE	LY6G6F
ENSG00000137473	9.64018	6.19677	3.9907e-05	0.000167701	7.25829e-05	TRUE	TTC29
ENSG00000078579	9.63185	6.18845	1.25537e-09	7.78498e-09	3.37024e-09	TRUE	FGF20
ENSG00000161798	9.61624	6.17283	0	0	0	TRUE	AQP5
ENSG00000170835	9.60823	6.16482	0	0	0	TRUE	CEL
ENSG00000118113	9.59464	6.15124	1.19913e-07	6.456e-07	2.79446e-07	TRUE	MMP8
ENSG00000255552	9.58291	6.1395	2.20181e-05	9.54667e-05	4.13187e-05	TRUE	LY6G6E
ENSG00000062038	9.56515	6.12174	0	0	0	TRUE	CDH3
ENSG00000186832	9.55451	6.11111	0	0	0	TRUE	KRT16
ENSG00000178403	9.50329	6.05988	0.000835066	0.0029158	0.00126133	TRUE	NEUROG2
ENSG00000164283	9.47698	6.03358	0	0	0	TRUE	ESM1
ENSG00000204869	9.43836	5.99495	3.71148e-13	2.81768e-12	1.2197e-12	TRUE	IGFL4
ENSG00000115507	9.42377	5.98037	1.36102e-12	1.00429e-11	4.34769e-12	TRUE	OTX1
ENSG00000182379	9.42281	5.9794	0	0	0	TRUE	NXPH4
ENSG00000068985	9.42016	5.97676	1.11468e-05	4.98546e-05	2.15802e-05	TRUE	PAGE1
ENSG00000221986	9.41951	5.97611	6.65777e-07	3.35959e-06	1.45405e-06	TRUE	MYBPHL
ENSG00000197153	9.4189	5.97549	0	0	0	TRUE	H3C12
ENSG00000120211	9.40444	5.96103	0.000987706	0.00340678	0.00147442	TRUE	INSL4
ENSG00000171759	9.40166	5.95826	2.36544e-11	1.63504e-10	7.0783e-11	TRUE	PAH
ENSG00000099399	9.39709	5.95368	6.65777e-07	3.35959e-06	1.45405e-06	TRUE	MAGEB2
ENSG00000169509	9.35758	5.91417	0.000835066	0.0029158	0.00126133	TRUE	CRCT1
ENSG00000276368	9.34885	5.90544	0	0	0	TRUE	H2AC14
ENSG00000205420	9.34786	5.90446	0	0	0	TRUE	KRT6A
ENSG00000178773	9.34597	5.90257	0	0	0	TRUE	CPNE7
ENSG00000250641	9.32506	5.88166	0	0	0	TRUE	LY6G6F-LY6G6D
ENSG00000137868	9.31394	5.87053	0	0	0	TRUE	STRA6
ENSG00000187258	9.30606	5.86265	0	0	0	TRUE	NPSR1
ENSG00000107159	9.30064	5.85723	0	0	0	TRUE	CA9
ENSG00000198610	9.27755	5.83415	2.28806e-12	1.6691e-11	7.22625e-12	TRUE	AKR1C4
ENSG00000128683	9.26422	5.82081	1.93173e-09	1.18334e-08	5.12224e-09	TRUE	GAD1
ENSG00000182798	9.26379	5.82038	0	0	0	TRUE	MAGEB17
ENSG00000125363	9.25734	5.81393	3.92707e-08	2.19137e-07	9.48683e-08	TRUE	AMELX
ENSG00000276903	9.24579	5.80238	0	0	0	TRUE	H2AC16
ENSG00000177238	9.24373	5.80032	6.80678e-13	5.103e-12	2.20914e-12	TRUE	TRIM72
ENSG00000143556	9.24345	5.80004	1.44329e-15	1.2204e-14	5.27996e-15	TRUE	S100A7
ENSG00000122641	9.22869	5.78529	0	0	0	TRUE	INHBA
ENSG00000110680	9.20629	5.76288	0	0	0	TRUE	CALCA
ENSG00000105989	9.19067	5.74727	0	0	0	TRUE	WNT2
ENSG00000166396	9.18487	5.74147	1.58288e-10	1.042e-09	4.5106e-10	TRUE	SERPINB7
ENSG00000165376	9.18335	5.73995	0	0	0	TRUE	CLDN2
ENSG00000137745	9.14803	5.70462	8.88178e-16	7.58453e-15	3.28078e-15	TRUE	MMP13
ENSG00000244355	9.13902	5.69561	0	0	0	TRUE	LY6G6D
ENSG00000104327	9.1002	5.65679	0	0	0	TRUE	CALB1
ENSG00000142700	9.07955	5.63615	3.0658e-11	2.10783e-10	9.12573e-11	TRUE	DMRTA2
ENSG00000281406	9.06732	5.62392	0	0	0	TRUE	BLACAT1
ENSG00000276966	9.02441	5.58101	0	0	0	TRUE	H4C5
ENSG00000256188	9.00736	5.56395	4.72896e-05	0.000196951	8.5232e-05	TRUE	TAS2R30
ENSG00000163735	9.00067	5.55727	0	0	0	TRUE	CXCL5
ENSG00000274641	9.00063	5.55722	0	0	0	TRUE	H2BC17
ENSG00000126890	8.98746	5.54406	4.72896e-05	0.000196951	8.5232e-05	TRUE	CTAG2
ENSG00000175832	8.98139	5.53798	0	0	0	TRUE	ETV4
ENSG00000185479	8.97459	5.53118	0	0	0	TRUE	KRT6B
ENSG00000189377	8.96879	5.52539	0	0	0	TRUE	CXCL17
ENSG00000140835	8.9185	5.4751	0	0	0	TRUE	CHST4
ENSG00000103888	8.88884	5.44543	0	0	0	TRUE	CEMIP
ENSG00000142619	8.87364	5.43023	0	0	0	TRUE	PADI3
ENSG00000167244	8.8694	5.426	0	0	0	TRUE	IGF2
ENSG00000128422	8.79482	5.35141	0	0	0	TRUE	KRT17
ENSG00000129451	8.76584	5.32244	0	0	0	TRUE	KLK10
ENSG00000096088	8.74816	5.30475	0	0	0	TRUE	PGC
ENSG00000167656	8.74199	5.29859	0	0	0	TRUE	LY6D
ENSG00000125207	8.7299	5.28649	0	0	0	TRUE	PIWIL1
ENSG00000244094	8.68569	5.24228	8.15704e-10	5.11858e-09	2.21577e-09	TRUE	SPRR2F
ENSG00000278637	8.66417	5.22076	0	0	0	TRUE	H4C1
ENSG00000189099	8.66288	5.21948	3.60822e-14	2.85952e-13	1.23791e-13	TRUE	PRSS48
ENSG00000273703	8.6363	5.1929	0	0	0	TRUE	H2BC14
ENSG00000275896	8.61353	5.17012	0	0	0	TRUE	PRSS2
ENSG00000239605	8.60941	5.166	5.08162e-08	2.81142e-07	1.21691e-07	TRUE	STPG4
ENSG00000081051	8.60534	5.16193	0.000391696	0.00144251	0.000624336	TRUE	AFP
ENSG00000124678	8.59631	5.15291	2.34479e-08	1.32955e-07	5.75552e-08	TRUE	TCP11
ENSG00000184937	8.58626	5.14285	2.43737e-10	1.58635e-09	6.86706e-10	TRUE	WT1
ENSG00000124575	8.55655	5.11315	0	0	0	TRUE	H1-3
ENSG00000178372	8.53116	5.08775	0.000168447	0.000654321	0.000283193	TRUE	CALML5
ENSG00000105219	8.5251	5.0817	0	0	0	TRUE	CNTD2
ENSG00000136881	8.5241	5.0807	3.98273e-07	2.04913e-06	8.87014e-07	TRUE	BAAT
ENSG00000156096	8.51351	5.0701	2.39717e-05	0.000103524	4.47999e-05	TRUE	UGT2B4
ENSG00000120149	8.49712	5.05371	0	0	0	TRUE	MSX2
ENSG00000101115	8.49535	5.05194	0	0	0	TRUE	SALL4
ENSG00000129991	8.49072	5.04732	3.33067e-15	2.77167e-14	1.19977e-14	TRUE	TNNI3
ENSG00000163347	8.48887	5.04547	0	0	0	TRUE	CLDN1
ENSG00000087128	8.48557	5.04217	7.48301e-10	4.70786e-09	2.03797e-09	TRUE	TMPRSS11E
ENSG00000105464	8.47858	5.03518	0	0	0	TRUE	GRIN2D
ENSG00000184292	8.46606	5.02265	0	0	0	TRUE	TACSTD2
ENSG00000181577	8.46227	5.01886	0	0	0	TRUE	C6orf223
ENSG00000164651	8.45463	5.01122	5.6373e-06	2.60215e-05	1.12631e-05	TRUE	SP8
ENSG00000159217	8.41372	4.97031	1.58288e-10	1.042e-09	4.5106e-10	TRUE	IGF2BP1
ENSG00000136574	8.40345	4.96005	1.62587e-09	1.00138e-08	4.33539e-09	TRUE	GATA4
ENSG00000182968	8.39448	4.95107	1.05216e-12	7.80917e-12	3.38067e-12	TRUE	SOX1
ENSG00000204983	8.38257	4.93917	2.22045e-16	1.94496e-15	8.38411e-16	TRUE	PRSS1
ENSG00000149968	8.36806	4.92465	0	0	0	TRUE	MMP3
ENSG00000145040	8.36334	4.91993	6.5751e-08	3.60528e-07	1.56044e-07	TRUE	UCN2
ENSG00000139515	8.35083	4.90742	0	0	0	TRUE	PDX1
ENSG00000181418	8.33977	4.89637	2.22045e-16	1.94496e-15	8.38411e-16	TRUE	DDN
ENSG00000182601	8.2913	4.84789	0.00042612	0.00156007	0.000674986	TRUE	HS3ST4
ENSG00000147896	8.28811	4.8447	0.000304177	0.00113936	0.000493029	TRUE	IFNK
ENSG00000100867	8.28227	4.83886	3.29016e-11	2.25887e-10	9.77962e-11	TRUE	DHRS2
ENSG00000212993	8.28109	4.83769	0	0	0	TRUE	POU5F1B
ENSG00000130656	8.26474	4.82133	0.000154794	0.000604274	0.000261522	TRUE	HBZ
ENSG00000172031	8.26205	4.81865	0	0	0	TRUE	EPHX4
ENSG00000109511	8.22645	4.78304	0	0	0	TRUE	ANXA10
ENSG00000088992	8.21675	4.77334	0	0	0	TRUE	TESC
ENSG00000176842	8.20555	4.76214	5.5374e-08	3.05379e-07	1.32212e-07	TRUE	IRX5
ENSG00000133488	8.18517	4.74176	0.000110359	0.000438883	0.000189949	TRUE	SEC14L4
ENSG00000197632	8.16196	4.71855	2.65711e-10	1.72576e-09	7.47105e-10	TRUE	SERPINB2
ENSG00000189280	8.14679	4.70338	0	0	0	TRUE	GJB5
ENSG00000168065	8.14369	4.70028	1.45193e-10	9.58475e-10	4.14938e-10	TRUE	SLC22A11
ENSG00000095752	8.14295	4.69954	0	0	0	TRUE	IL11
ENSG00000159263	8.14203	4.69863	0	0	0	TRUE	SIM2
ENSG00000196611	8.13944	4.69604	0	0	0	TRUE	MMP1
ENSG00000145192	8.1032	4.65979	1.39963e-08	8.06596e-08	3.49211e-08	TRUE	AHSG
ENSG00000103355	8.09393	4.65052	0	0	0	TRUE	PRSS33
ENSG00000130829	8.08948	4.64607	3.10215e-06	1.475e-05	6.38405e-06	TRUE	DUSP9
ENSG00000165905	8.08269	4.63928	0	0	0	TRUE	LARGE2
ENSG00000175868	8.06495	4.62154	0	0	0	TRUE	CALCB
ENSG00000100078	8.06086	4.61746	0	0	0	TRUE	PLA2G3
ENSG00000240045	8.05966	4.61625	0.0009082	0.00314954	0.00136274	TRUE	STRIT1
ENSG00000182747	8.04534	4.60193	0	0	0	TRUE	SLC35D3
ENSG00000164076	8.04463	4.60122	6.11152e-07	3.09494e-06	1.33987e-06	TRUE	CAMKV
ENSG00000137699	8.03168	4.58827	0	0	0	TRUE	TRIM29
ENSG00000164398	8.03123	4.58783	0	0	0	TRUE	ACSL6
ENSG00000186081	8.02682	4.58342	0	0	0	TRUE	KRT5
ENSG00000131015	8.02596	4.58255	0	0	0	TRUE	ULBP2
ENSG00000099953	8.01974	4.57633	0	0	0	TRUE	MMP11
ENSG00000105048	8.0179	4.5745	0	0	0	TRUE	TNNT1
ENSG00000110195	8.01129	4.56788	0	0	0	TRUE	FOLR1
ENSG00000110375	7.99501	4.55161	2.10559e-09	1.28618e-08	5.56771e-09	TRUE	UPK2
ENSG00000184502	7.97009	4.52669	0.0009082	0.00314954	0.00136274	TRUE	GAST
ENSG00000263639	7.96516	4.52175	1.9984e-15	1.68125e-14	7.27508e-15	TRUE	MSMB
ENSG00000181085	7.96034	4.51693	0	0	0	TRUE	MAPK15
ENSG00000134762	7.9601	4.51669	0	0	0	TRUE	DSC3
ENSG00000274290	7.95528	4.51188	0	0	0	TRUE	H2BC6
ENSG00000148848	7.93702	4.49361	0	0	0	TRUE	ADAM12
ENSG00000211682	7.92977	4.48637	0	0	0	TRUE	IGLJ6
ENSG00000198535	7.91683	4.47342	0	0	0	TRUE	C2CD4A
ENSG00000277775	7.91672	4.47331	0	0	0	TRUE	H3C7
ENSG00000196754	7.89914	4.45573	0	0	0	TRUE	S100A2
ENSG00000158296	7.89894	4.45554	0	0	0	TRUE	SLC13A3
ENSG00000136231	7.88062	4.43722	3.41486e-10	2.19971e-09	9.5235e-10	TRUE	IGF2BP3
ENSG00000042832	7.87646	4.43305	7.77156e-16	6.65235e-15	2.87627e-15	TRUE	TG
ENSG00000145506	7.87169	4.42828	0	0	0	TRUE	NKD2
ENSG00000140807	7.86235	4.41895	0	0	0	TRUE	NKD1
ENSG00000132911	7.86098	4.41757	3.60371e-08	2.01652e-07	8.72988e-08	TRUE	NMUR2
ENSG00000112761	7.83946	4.39606	9.92539e-14	7.72394e-13	3.34376e-13	TRUE	CCN6
ENSG00000144452	7.81188	4.36848	3.66588e-05	0.000154893	6.70424e-05	TRUE	ABCA12
ENSG00000162009	7.80127	4.35786	0	0	0	TRUE	SSTR5
ENSG00000134757	7.79809	4.35468	0	0	0	TRUE	DSG3
ENSG00000215148	7.79755	4.35414	6.03401e-08	3.31687e-07	1.43577e-07	TRUE	PRSS41
ENSG00000104899	7.78906	4.34566	0	0	0	TRUE	AMH
ENSG00000240204	7.7813	4.3379	0	0	0	TRUE	SMKR1
ENSG00000185130	7.75623	4.31282	0	0	0	TRUE	H2BC13
ENSG00000215182	7.75608	4.31267	0	0	0	TRUE	MUC5AC
ENSG00000073067	7.72585	4.28245	0	0	0	TRUE	CYP2W1
ENSG00000088836	7.72458	4.28118	0	0	0	TRUE	SLC4A11
ENSG00000118785	7.72033	4.27692	0	0	0	TRUE	SPP1
ENSG00000232237	7.71418	4.27078	2.56462e-14	2.04538e-13	8.85535e-14	TRUE	ASCL5
ENSG00000277224	7.71149	4.26809	0	0	0	TRUE	H2BC7
ENSG00000234602	7.67298	4.22957	1.96056e-09	1.20032e-08	5.19603e-09	TRUE	MCIDAS
ENSG00000005001	7.66664	4.22324	0	0	0	TRUE	PRSS22
ENSG00000169429	7.66392	4.22052	0	0	0	TRUE	CXCL8
ENSG00000183248	7.66055	4.21715	0	0	0	TRUE	PRR36
ENSG00000107807	7.659	4.21559	0	0	0	TRUE	TLX1
ENSG00000189433	7.64165	4.19824	0	0	0	TRUE	GJB4
ENSG00000111981	7.63815	4.19475	6.13909e-06	2.82245e-05	1.22144e-05	TRUE	ULBP1
ENSG00000165816	7.63597	4.19256	0	0	0	TRUE	VWA2
ENSG00000155918	7.61732	4.17392	0	0	0	TRUE	RAET1L
ENSG00000261587	7.61285	4.16944	1.1125e-06	5.50454e-06	2.38303e-06	TRUE	TMEM249
ENSG00000081277	7.60767	4.16427	0	0	0	TRUE	PKP1
ENSG00000123388	7.60703	4.16362	3.22619e-09	1.94582e-08	8.42432e-09	TRUE	HOXC11
ENSG00000006377	7.58705	4.14364	2.20181e-05	9.54667e-05	4.13187e-05	TRUE	DLX6
ENSG00000149243	7.5828	4.13939	0	0	0	TRUE	KLHL35
ENSG00000105668	7.57631	4.13291	4.00751e-06	1.88168e-05	8.14463e-06	TRUE	UPK1A
ENSG00000015520	7.56801	4.1246	0	0	0	TRUE	NPC1L1
ENSG00000173391	7.55957	4.11617	0	0	0	TRUE	OLR1
ENSG00000143954	7.5407	4.09729	7.37843e-07	3.70698e-06	1.60466e-06	TRUE	REG3G
ENSG00000164932	7.53459	4.09118	0	0	0	TRUE	CTHRC1
ENSG00000112494	7.52887	4.08546	0	0	0	TRUE	UNC93A
ENSG00000187556	7.5015	4.0581	0	0	0	TRUE	NANOS3
ENSG00000196335	7.49919	4.05578	2.44615e-10	1.59163e-09	6.89085e-10	TRUE	STK31
ENSG00000188624	7.48653	4.04312	5.81962e-08	3.20321e-07	1.38681e-07	TRUE	IGFL3
ENSG00000183734	7.48492	4.04151	0	0	0	TRUE	ASCL2
ENSG00000162723	7.48371	4.0403	1.55556e-08	8.93738e-08	3.86915e-08	TRUE	SLAMF9
ENSG00000115363	7.46258	4.01918	0	0	0	TRUE	EVA1A
ENSG00000101255	7.45759	4.01418	0	0	0	TRUE	TRIB3
ENSG00000171564	7.45584	4.01244	4.16675e-07	2.13948e-06	9.26223e-07	TRUE	FGB
ENSG00000099937	7.45299	4.00959	8.97945e-11	6.0119e-10	2.60281e-10	TRUE	SERPIND1
ENSG00000135480	7.40701	3.9636	0	0	0	TRUE	KRT7
ENSG00000158055	7.40486	3.96145	0	0	0	TRUE	GRHL3
ENSG00000204866	7.39601	3.9526	0	0	0	TRUE	IGFL2
ENSG00000100344	7.38064	3.93724	8.02729e-09	4.71065e-08	2.03932e-08	TRUE	PNPLA3
ENSG00000162344	7.35645	3.91304	0	0	0	TRUE	FGF19
ENSG00000258227	7.35624	3.91283	5.21805e-15	4.30116e-14	1.86168e-14	TRUE	CLEC5A
ENSG00000148965	7.35064	3.90724	0.000767795	0.00269906	0.0011679	TRUE	SAA4
ENSG00000206069	7.3433	3.89989	0	0	0	TRUE	TMEM211
ENSG00000275714	7.33952	3.89612	0	0	0	TRUE	H3C1
ENSG00000188883	7.33929	3.89588	2.7724e-08	1.56485e-07	6.77491e-08	TRUE	KLRG2
ENSG00000113739	7.33707	3.89366	0	0	0	TRUE	STC2
ENSG00000125657	7.33433	3.89093	0	0	0	TRUE	TNFSF9
ENSG00000121075	7.3101	3.86669	7.22609e-05	0.000294104	0.000127287	TRUE	TBX4
ENSG00000273604	7.30996	3.86655	0	0	0	TRUE	EPOP
ENSG00000196711	7.30162	3.85821	0	0	0	TRUE	ALKAL1
ENSG00000134812	7.3011	3.85769	9.65894e-15	7.8492e-14	3.39798e-14	TRUE	CBLIF
ENSG00000278677	7.29358	3.85018	0	0	0	TRUE	H2AC17
ENSG00000146678	7.29349	3.85008	6.31875e-08	3.46786e-07	1.5013e-07	TRUE	IGFBP1
ENSG00000204335	7.29037	3.84696	0	0	0	TRUE	SP5
ENSG00000206075	7.28816	3.84476	0	0	0	TRUE	SERPINB5
ENSG00000204710	7.27991	3.83651	1.9833e-12	1.45051e-11	6.27988e-12	TRUE	SPDYC
ENSG00000138152	7.27356	3.83016	9.47211e-09	5.52695e-08	2.39271e-08	TRUE	BTBD16
ENSG00000183145	7.27193	3.82853	1.19074e-09	7.39509e-09	3.20166e-09	TRUE	RIPPLY3
ENSG00000107984	7.27149	3.82809	0	0	0	TRUE	DKK1
ENSG00000100253	7.26885	3.82545	3.09322e-05	0.000131932	5.70988e-05	TRUE	MIOX
ENSG00000196917	7.25895	3.81554	3.85545e-08	2.15301e-07	9.32134e-08	TRUE	HCAR1
ENSG00000171004	7.25741	3.814	0	0	0	TRUE	HS6ST2
ENSG00000165066	7.25635	3.81295	1.43701e-07	7.68704e-07	3.32732e-07	TRUE	NKX6-3
ENSG00000162004	7.25558	3.81217	1.40998e-14	1.13833e-13	4.92793e-14	TRUE	CCDC78
ENSG00000173894	7.25322	3.80981	0	0	0	TRUE	CBX2
ENSG00000112559	7.24968	3.80627	0	0	0	TRUE	MDFI
ENSG00000126583	7.24811	3.80471	2.71387e-11	1.87013e-10	8.09661e-11	TRUE	PRKCG
ENSG00000057593	7.22794	3.78453	4.81045e-09	2.87123e-08	1.24308e-08	TRUE	F7
ENSG00000273079	7.22774	3.78433	2.20181e-05	9.54667e-05	4.13187e-05	TRUE	GRIN2B
ENSG00000151388	7.2175	3.7741	0	0	0	TRUE	ADAMTS12
ENSG00000007350	7.21602	3.77262	4.16675e-07	2.13948e-06	9.26223e-07	TRUE	TKTL1
ENSG00000186451	7.21115	3.76775	3.26951e-08	1.8361e-07	7.94884e-08	TRUE	SPATA12
ENSG00000180537	7.19374	3.75034	2.12444e-06	1.02567e-05	4.44013e-06	TRUE	RNF182
ENSG00000180210	7.1918	3.7484	9.31698e-05	0.000373553	0.000161654	TRUE	F2
ENSG00000114656	7.19024	3.74683	6.96939e-10	4.39502e-09	1.90279e-09	TRUE	KIAA1257
ENSG00000203814	7.18257	3.73916	8.60423e-14	6.71149e-13	2.9057e-13	TRUE	H2BC18
ENSG00000198759	7.18222	3.73882	0	0	0	TRUE	EGFL6
ENSG00000103253	7.1774	3.734	0	0	0	TRUE	HAGHL
ENSG00000120875	7.17513	3.73172	0	0	0	TRUE	DUSP4
ENSG00000132746	7.17496	3.73156	2.7528e-12	1.99981e-11	8.6574e-12	TRUE	ALDH3B2
ENSG00000137203	7.16333	3.71993	1.28897e-13	9.97371e-13	4.31806e-13	TRUE	TFAP2A
ENSG00000100593	7.15459	3.71118	3.22006e-09	1.94237e-08	8.40939e-09	TRUE	ISM2
ENSG00000156076	7.14687	3.70347	0	0	0	TRUE	WIF1
ENSG00000184697	7.13557	3.69216	9.24923e-05	0.000371191	0.000160665	TRUE	CLDN6
ENSG00000094755	7.13539	3.69198	0	0	0	TRUE	GABRP
ENSG00000075461	7.13531	3.6919	0	0	0	TRUE	CACNG4
ENSG00000181652	7.13178	3.68837	3.54161e-14	2.8095e-13	1.21625e-13	TRUE	ATG9B
ENSG00000138028	7.12436	3.68095	0	0	0	TRUE	CGREF1
ENSG00000131730	7.12201	3.6786	0	0	0	TRUE	CKMT2
ENSG00000131188	7.11571	3.6723	0	0	0	TRUE	PRR7
ENSG00000169247	7.10655	3.66314	8.04024e-13	6.0007e-12	2.59776e-12	TRUE	SH3TC2
ENSG00000124882	7.10025	3.65685	0	0	0	TRUE	EREG
ENSG00000101187	7.08488	3.64148	0	0	0	TRUE	SLCO4A1
ENSG00000177508	7.08285	3.63944	3.01074e-08	1.69532e-07	7.33934e-08	TRUE	IRX3
ENSG00000151650	7.07905	3.63564	0	0	0	TRUE	VENTX
ENSG00000148734	7.07362	3.63022	2.35003e-07	1.23253e-06	5.33617e-07	TRUE	NPFFR1
ENSG00000145244	7.07279	3.62939	4.72896e-05	0.000196951	8.5232e-05	TRUE	CORIN
ENSG00000125823	7.07083	3.62743	0.000987706	0.00340678	0.00147442	TRUE	CSTL1
ENSG00000187583	7.06739	3.62398	0	0	0	TRUE	PLEKHN1
ENSG00000160181	7.06399	3.62059	0	0	0	TRUE	TFF2
ENSG00000131746	7.05696	3.61356	0	0	0	TRUE	TNS4
ENSG00000124391	7.05471	3.6113	5.61254e-06	2.59283e-05	1.12233e-05	TRUE	IL17C
ENSG00000123561	7.05019	3.60679	8.40086e-06	3.80596e-05	1.64777e-05	TRUE	SERPINA7
ENSG00000162849	7.04229	3.59888	3.33067e-16	2.89643e-15	1.25062e-15	TRUE	KIF26B
ENSG00000078098	7.04212	3.59871	0	0	0	TRUE	FAP
ENSG00000164400	7.03368	3.59028	1.92846e-13	1.48151e-12	6.41411e-13	TRUE	CSF2
ENSG00000163132	7.03192	3.58852	0	0	0	TRUE	MSX1
ENSG00000173557	7.0279	3.5845	0	0	0	TRUE	FAM166C
ENSG00000164532	7.02292	3.57952	7.22609e-05	0.000294104	0.000127287	TRUE	TBX20
ENSG00000086991	7.01159	3.56818	4.18656e-08	2.32984e-07	1.00869e-07	TRUE	NOX4
ENSG00000178752	7.00618	3.56278	2.55561e-11	1.76359e-10	7.63534e-11	TRUE	ERFE
ENSG00000106038	6.97805	3.53464	0	0	0	TRUE	EVX1
ENSG00000177984	6.97659	3.53319	0	0	0	TRUE	LCN15
ENSG00000086506	6.96911	3.52571	1.20284e-06	5.93664e-06	2.56997e-06	TRUE	HBQ1
ENSG00000172016	6.95622	3.51282	0	0	0	TRUE	REG3A
ENSG00000180176	6.94156	3.49815	1.53518e-06	7.51623e-06	3.25378e-06	TRUE	TH
ENSG00000175315	6.93895	3.49555	0	0	0	TRUE	CST6
ENSG00000161652	6.93047	3.48706	0.000126951	0.000501193	0.000216935	TRUE	IZUMO2
ENSG00000159708	6.92349	3.48008	6.22835e-14	4.89143e-13	2.11772e-13	TRUE	LRRC36
ENSG00000196866	6.9231	3.4797	0	0	0	TRUE	H2AC7
ENSG00000211865	6.92255	3.47914	0.000154794	0.000604274	0.000261522	TRUE	TRAJ24
ENSG00000106536	6.921	3.4776	0.000482765	0.0017529	0.00075885	TRUE	POU6F2
ENSG00000158106	6.91967	3.47626	0	0	0	TRUE	RHPN1
ENSG00000137747	6.91295	3.46954	0	0	0	TRUE	TMPRSS13
ENSG00000106483	6.90235	3.45894	0	0	0	TRUE	SFRP4
ENSG00000166682	6.89993	3.45653	3.80289e-11	2.59686e-10	1.12429e-10	TRUE	TMPRSS5
ENSG00000165188	6.8919	3.4485	0	0	0	TRUE	RNF183
ENSG00000120054	6.88906	3.44565	9.42197e-07	4.68759e-06	2.02926e-06	TRUE	CPN1
ENSG00000167757	6.87829	3.43488	0	0	0	TRUE	KLK11
ENSG00000120708	6.87577	3.43236	0	0	0	TRUE	TGFBI
ENSG00000116014	6.87408	3.43067	0.000609939	0.00217855	0.000942946	TRUE	KISS1R
ENSG00000101144	6.87063	3.42722	0	0	0	TRUE	BMP7
ENSG00000180730	6.86821	3.42481	0	0	0	TRUE	SHISA2
ENSG00000172551	6.85854	3.41514	9.42197e-07	4.68759e-06	2.02926e-06	TRUE	MUCL1
ENSG00000175894	6.85258	3.40917	7.37843e-07	3.70698e-06	1.60466e-06	TRUE	TSPEAR
ENSG00000186847	6.85171	3.4083	0	0	0	TRUE	KRT14
ENSG00000183598	6.84556	3.40215	5.16975e-10	3.29064e-09	1.42466e-09	TRUE	H3C13
ENSG00000114270	6.84307	3.39967	0	0	0	TRUE	COL7A1
ENSG00000011201	6.84301	3.39961	0	0	0	TRUE	ANOS1
ENSG00000124233	6.83387	3.39046	3.31735e-13	2.52322e-12	1.09241e-12	TRUE	SEMG1
ENSG00000171388	6.82983	3.38642	0	0	0	TRUE	APLN
ENSG00000104313	6.82415	3.38075	2.02654e-07	1.06762e-06	4.62221e-07	TRUE	EYA1
ENSG00000092758	6.80027	3.35686	0	0	0	TRUE	COL9A3
ENSG00000180999	6.79911	3.3557	0.000301898	0.00113201	0.00049002	TRUE	C1orf105
ENSG00000168484	6.79875	3.35534	0.000137392	0.000540117	0.000233821	TRUE	SFTPC
ENSG00000151224	6.7916	3.3482	2.66454e-15	2.22732e-14	9.63969e-15	TRUE	MAT1A
ENSG00000115008	6.78862	3.34522	0	0	0	TRUE	IL1A
ENSG00000251493	6.78371	3.3403	5.44009e-15	4.4796e-14	1.93892e-14	TRUE	FOXD1
ENSG00000149295	6.78263	3.33923	3.88578e-15	3.22141e-14	1.39445e-14	TRUE	DRD2
ENSG00000186474	6.78173	3.33833	0	0	0	TRUE	KLK12
ENSG00000130513	6.77776	3.33436	0	0	0	TRUE	GDF15
ENSG00000173898	6.77714	3.33374	0	0	0	TRUE	SPTBN2
ENSG00000129151	6.77599	3.33258	0.000767795	0.00269906	0.0011679	TRUE	BBOX1
ENSG00000170577	6.77005	3.32665	1.15406e-10	7.65767e-10	3.31534e-10	TRUE	SIX2
ENSG00000159261	6.76531	3.3219	3.8392e-08	2.14432e-07	9.28314e-08	TRUE	CLDN14
ENSG00000204421	6.76106	3.31765	0	0	0	TRUE	LY6G6C
ENSG00000198807	6.75459	3.31118	3.66103e-06	1.72756e-05	7.47826e-06	TRUE	PAX9
ENSG00000141579	6.75137	3.30797	0.000659291	0.00234183	0.0010137	TRUE	ZNF750
ENSG00000137877	6.74141	3.29801	5.85524e-09	3.46869e-08	1.50175e-08	TRUE	SPTBN5
ENSG00000161610	6.72866	3.28526	0.000548535	0.00197449	0.000854524	TRUE	HCRT
ENSG00000064195	6.72859	3.28518	3.48698e-10	2.24467e-09	9.71816e-10	TRUE	DLX3
ENSG00000166840	6.72708	3.28367	2.12627e-06	1.02625e-05	4.44263e-06	TRUE	GLYATL1
ENSG00000166415	6.72607	3.28267	0	0	0	TRUE	WDR72
ENSG00000160862	6.72202	3.27861	0	0	0	TRUE	AZGP1
ENSG00000111432	6.72154	3.27813	0	0	0	TRUE	FZD10
ENSG00000160224	6.7174	3.274	0.000596671	0.00213653	0.000924553	TRUE	AIRE
ENSG00000168878	6.71222	3.26881	6.59587e-06	3.02496e-05	1.30958e-05	TRUE	SFTPB
ENSG00000228278	6.70768	3.26428	9.74911e-07	4.84486e-06	2.09755e-06	TRUE	ORM2
ENSG00000103257	6.70443	3.26103	0	0	0	TRUE	SLC7A5
ENSG00000253649	6.70197	3.25856	1.46318e-10	9.65639e-10	4.18039e-10	TRUE	PRSS51
ENSG00000142102	6.69871	3.2553	0	0	0	TRUE	PGGHG
ENSG00000157766	6.68909	3.24569	9.99756e-13	7.42994e-12	3.21675e-12	TRUE	ACAN
ENSG00000129474	6.68527	3.24186	0	0	0	TRUE	AJUBA
ENSG00000157193	6.68167	3.23827	0	0	0	TRUE	LRP8
ENSG00000102359	6.67513	3.23172	0	0	0	TRUE	SRPX2
ENSG00000187642	6.67412	3.23072	9.01582e-07	4.49595e-06	1.94639e-06	TRUE	PERM1
ENSG00000147206	6.66771	3.22431	3.51075e-12	2.53272e-11	1.09652e-11	TRUE	NXF3
ENSG00000211876	6.66154	3.21814	2.9384e-06	1.39969e-05	6.05898e-06	TRUE	TRAJ13
ENSG00000241186	6.65718	3.21377	0	0	0	TRUE	TDGF1
ENSG00000110944	6.65606	3.21265	0	0	0	TRUE	IL23A
ENSG00000101104	6.65108	3.20768	0	0	0	TRUE	PABPC1L
ENSG00000205057	6.64989	3.20648	1.95881e-06	9.486e-06	4.1067e-06	TRUE	CLLU1-AS1
ENSG00000274618	6.64712	3.20372	7.76706e-11	5.22118e-10	2.26048e-10	TRUE	H4C6
ENSG00000128564	6.64418	3.20077	0	0	0	TRUE	VGF
ENSG00000211678	6.64306	3.19965	0	0	0	TRUE	IGLJ3
ENSG00000203805	6.63474	3.19133	0	0	0	TRUE	PLPP4
ENSG00000152669	6.63402	3.19061	0	0	0	TRUE	CCNO
ENSG00000183914	6.63006	3.18666	1.06963e-05	4.79638e-05	2.07637e-05	TRUE	DNAH2
ENSG00000163734	6.62446	3.18106	0	0	0	TRUE	CXCL3
ENSG00000160183	6.62437	3.18096	0	0	0	TRUE	TMPRSS3
ENSG00000185105	6.61746	3.17406	2.3237e-13	1.78005e-12	7.70662e-13	TRUE	MYADML2
ENSG00000186377	6.60982	3.16642	0	0	0	TRUE	CYP4X1
ENSG00000113946	6.6055	3.16209	0.000238538	0.000907711	0.000392911	TRUE	CLDN16
ENSG00000172927	6.59461	3.15121	0	0	0	TRUE	MYEOV
ENSG00000204538	6.57865	3.13524	9.98422e-06	4.49253e-05	1.94483e-05	TRUE	PSORS1C2
ENSG00000126010	6.57572	3.13232	3.00526e-07	1.56244e-06	6.7645e-07	TRUE	GRPR
ENSG00000179546	6.57339	3.12999	0	0	0	TRUE	HTR1D
ENSG00000088002	6.56748	3.12407	0	0	0	TRUE	SULT2B1
ENSG00000179431	6.56498	3.12157	0	0	0	TRUE	FJX1
ENSG00000147889	6.56081	3.11741	0	0	0	TRUE	CDKN2A
ENSG00000125895	6.56037	3.11697	0	0	0	TRUE	TMEM74B
ENSG00000198203	6.55515	3.11174	0	0	0	TRUE	SULT1C2
ENSG00000184260	6.54754	3.10413	0	0	0	TRUE	H2AC20
ENSG00000102854	6.54297	3.09956	0	0	0	TRUE	MSLN
ENSG00000183019	6.54139	3.09799	3.37452e-11	2.31449e-10	1.00204e-10	TRUE	MCEMP1
ENSG00000211866	6.5412	3.09779	1.05416e-06	5.22313e-06	2.26132e-06	TRUE	TRAJ23
ENSG00000100625	6.54054	3.09713	0.000117297	0.000465325	0.000201443	TRUE	SIX4
ENSG00000163739	6.5376	3.09419	0	0	0	TRUE	CXCL1
ENSG00000178363	6.53086	3.08745	9.98422e-06	4.49253e-05	1.94483e-05	TRUE	CALML3
ENSG00000151012	6.5304	3.087	0	0	0	TRUE	SLC7A11
ENSG00000180914	6.52789	3.08449	2.03413e-07	1.0715e-06	4.63901e-07	TRUE	OXTR
ENSG00000139292	6.52403	3.08062	0	0	0	TRUE	LGR5
ENSG00000125931	6.52156	3.07815	3.16858e-13	2.41196e-12	1.04424e-12	TRUE	CITED1
ENSG00000150201	6.517	3.0736	1.36632e-09	8.45181e-09	3.65916e-09	TRUE	FXYD4
ENSG00000203499	6.51454	3.07113	0	0	0	TRUE	IQANK1
ENSG00000109255	6.51172	3.06831	0	0	0	TRUE	NMU
ENSG00000124731	6.50796	3.06455	7.77156e-16	6.65235e-15	2.87627e-15	TRUE	TREM1
ENSG00000174951	6.5076	3.06419	0	0	0	TRUE	FUT1
ENSG00000254726	6.49927	3.05586	0	0	0	TRUE	MEX3A
ENSG00000257138	6.49497	3.05157	7.89235e-05	0.000319417	0.000138266	TRUE	TAS2R38
ENSG00000131389	6.4947	3.05129	0	0	0	TRUE	SLC6A6
ENSG00000187867	6.49438	3.05098	0	0	0	TRUE	PALM3
ENSG00000135960	6.48799	3.04458	0	0	0	TRUE	EDAR
ENSG00000255398	6.48766	3.04426	2.97772e-07	1.54862e-06	6.70467e-07	TRUE	HCAR3
ENSG00000160161	6.48589	3.04248	7.70967e-07	3.86677e-06	1.67409e-06	TRUE	CILP2
ENSG00000184374	6.48187	3.03847	3.94898e-05	0.000166085	7.19053e-05	TRUE	COLEC10
ENSG00000170498	6.4775	3.0341	1.11022e-16	9.8553e-16	4.22948e-16	TRUE	KISS1
ENSG00000187730	6.4762	3.0328	2.94466e-10	1.90521e-09	8.24849e-10	TRUE	GABRD
ENSG00000009950	6.46059	3.01719	0	0	0	TRUE	MLXIPL
ENSG00000259803	6.45882	3.01541	3.43481e-10	2.21197e-09	9.57659e-10	TRUE	SLC22A31
ENSG00000133048	6.45824	3.01483	0	0	0	TRUE	CHI3L1
ENSG00000211849	6.44994	3.00653	0.000326519	0.00121776	0.000527078	TRUE	TRAJ40
ENSG00000186493	6.44929	3.00589	1.2264e-11	8.61582e-11	3.73016e-11	TRUE	C5orf38
ENSG00000119547	6.44551	3.0021	2.14791e-05	9.32134e-05	4.03507e-05	TRUE	ONECUT2
ENSG00000171401	6.44444	3.00103	0.00020381	0.000781719	0.000338346	TRUE	KRT13
ENSG00000104415	6.44259	2.99918	0	0	0	TRUE	CCN4
ENSG00000106327	6.4282	2.98479	6.97331e-13	5.22501e-12	2.26213e-12	TRUE	TFR2
ENSG00000120068	6.42034	2.97693	0	0	0	TRUE	HOXB8
ENSG00000181333	6.41846	2.97505	1.84356e-05	8.05156e-05	3.48556e-05	TRUE	HEPHL1
ENSG00000211868	6.41811	2.9747	6.59176e-07	3.32889e-06	1.44122e-06	TRUE	TRAJ21
ENSG00000163032	6.41161	2.96821	0	0	0	TRUE	VSNL1
ENSG00000211676	6.4008	2.95739	0	0	0	TRUE	IGLJ2
ENSG00000132031	6.36758	2.92417	1.86773e-12	1.36805e-11	5.9229e-12	TRUE	MATN3
ENSG00000183971	6.36696	2.92355	0	0	0	TRUE	NPW
ENSG00000135069	6.36331	2.9199	0	0	0	TRUE	PSAT1
ENSG00000008300	6.35826	2.91486	0	0	0	TRUE	CELSR3
ENSG00000188338	6.34753	2.90412	8.54411e-05	0.000344252	0.000149023	TRUE	SLC38A3
ENSG00000158555	6.34245	2.89904	0	0	0	TRUE	GDPD5
ENSG00000138100	6.3362	2.89279	1.54321e-14	1.24392e-13	5.38546e-14	TRUE	TRIM54
ENSG00000174672	6.33489	2.89148	1.01373e-11	7.15196e-11	3.0964e-11	TRUE	BRSK2
ENSG00000108821	6.32938	2.88597	0	0	0	TRUE	COL1A1
ENSG00000110427	6.32079	2.87739	5.39002e-06	2.49349e-05	1.07938e-05	TRUE	KIAA1549L
ENSG00000117148	6.31737	2.87397	0	0	0	TRUE	ACTL8
ENSG00000169174	6.31486	2.87145	0	0	0	TRUE	PCSK9
ENSG00000167618	6.31434	2.87093	3.29503e-08	1.84979e-07	8.00809e-08	TRUE	LAIR2
ENSG00000050344	6.31219	2.86879	0	0	0	TRUE	NFE2L3
ENSG00000170561	6.30587	2.86246	0	0	0	TRUE	IRX2
ENSG00000226887	6.30467	2.86126	2.1761e-11	1.50838e-10	6.53042e-11	TRUE	ERVMER34-1
ENSG00000135423	6.30379	2.86038	0.000137392	0.000540117	0.000233821	TRUE	GLS2
ENSG00000175426	6.29324	2.84984	0	0	0	TRUE	PCSK1
ENSG00000139289	6.28612	2.84271	0	0	0	TRUE	PHLDA1
ENSG00000178934	6.28486	2.84146	0.000712585	0.00251679	0.00108947	TRUE	LGALS7B
ENSG00000185519	6.28363	2.84023	0.000206505	0.000791365	0.000342603	TRUE	FAM131C
ENSG00000197191	6.2699	2.82649	1.5199e-13	1.17342e-12	5.08027e-13	TRUE	CYSRT1
ENSG00000105467	6.26616	2.82275	1.17252e-09	7.28289e-09	3.15308e-09	TRUE	SYNGR4
ENSG00000106236	6.26488	2.82148	0	0	0	TRUE	NPTX2
ENSG00000134339	6.25984	2.81644	0	0	0	TRUE	SAA2
ENSG00000185686	6.2578	2.81439	1.86816e-11	1.29977e-10	5.62729e-11	TRUE	PRAME
ENSG00000176402	6.2553	2.81189	6.96243e-08	3.8103e-07	1.64955e-07	TRUE	GJC3
ENSG00000211880	6.25151	2.8081	0.000277966	0.00104796	0.00045371	TRUE	TRAJ9
ENSG00000183960	6.24663	2.80322	2.34853e-11	1.62382e-10	7.02971e-11	TRUE	KCNH8
ENSG00000169248	6.23745	2.79404	0	0	0	TRUE	CXCL11
ENSG00000168243	6.23543	2.79202	0	0	0	TRUE	GNG4
ENSG00000253506	6.23134	2.78794	9.4369e-15	7.67263e-14	3.32154e-14	TRUE	NACA2
ENSG00000139055	6.22964	2.78623	0	0	0	TRUE	ERP27
ENSG00000170965	6.22668	2.78327	0.000238538	0.000907711	0.000392911	TRUE	PLAC1
ENSG00000182272	6.22431	2.7809	0	0	0	TRUE	B4GALNT4
ENSG00000085741	6.22381	2.7804	0	0	0	TRUE	WNT11
ENSG00000140519	6.21914	2.77574	1.15258e-10	7.65098e-10	3.31244e-10	TRUE	RHCG
ENSG00000196890	6.20961	2.76621	5.76708e-05	0.000237554	0.000102834	TRUE	H2BU1
ENSG00000175592	6.20378	2.76037	0	0	0	TRUE	FOSL1
ENSG00000006118	6.2014	2.758	0	0	0	TRUE	TMEM132A
ENSG00000204334	6.19757	2.75416	0	0	0	TRUE	ERICH2
ENSG00000141316	6.19742	2.75401	4.50194e-10	2.87885e-09	1.24638e-09	TRUE	SPACA3
ENSG00000103569	6.19509	2.75169	0	0	0	TRUE	AQP9
ENSG00000181773	6.19257	2.74917	9.5333e-10	5.95279e-09	2.57722e-09	TRUE	GPR3
ENSG00000197506	6.18985	2.74644	0	0	0	TRUE	SLC28A3
ENSG00000128578	6.18738	2.74398	0	0	0	TRUE	STRIP2
ENSG00000182489	6.18659	2.74319	0	0	0	TRUE	XKRX
ENSG00000198542	6.18605	2.74264	9.95173e-11	6.63435e-10	2.8723e-10	TRUE	ITGBL1
ENSG00000182492	6.18532	2.74191	0	0	0	TRUE	BGN
ENSG00000099625	6.17682	2.73341	0.000131942	0.000519561	0.000224895	TRUE	CBARP
ENSG00000140093	6.17546	2.73206	6.79426e-06	3.11255e-05	1.34743e-05	TRUE	SERPINA10
ENSG00000125531	6.15727	2.71386	0.000165119	0.00064227	0.000278045	TRUE	FNDC11
ENSG00000184949	6.15657	2.71316	0.000899347	0.00312343	0.00135217	TRUE	FAM227A
ENSG00000141505	6.15041	2.707	1.36557e-14	1.10294e-13	4.77511e-14	TRUE	ASGR1
ENSG00000175877	6.14903	2.70563	0.000131942	0.000519561	0.000224895	TRUE	TMEM270
ENSG00000198734	6.14625	2.70284	8.88178e-16	7.58453e-15	3.28078e-15	TRUE	F5
ENSG00000196421	6.14115	2.69775	0.000466171	0.00169558	0.000733925	TRUE	C20orf204
ENSG00000182782	6.13839	2.69498	1.11022e-16	9.8553e-16	4.22948e-16	TRUE	HCAR2
ENSG00000268104	6.13828	2.69488	0	0	0	TRUE	SLC6A14
ENSG00000134193	6.13568	2.69227	0	0	0	TRUE	REG4
ENSG00000175065	6.12674	2.68334	0.000564243	0.00202703	0.000877527	TRUE	DSG4
ENSG00000105880	6.12549	2.68208	0.000131942	0.000519561	0.000224895	TRUE	DLX5
ENSG00000167968	6.12389	2.68048	9.26826e-07	4.61754e-06	1.99903e-06	TRUE	DNASE1L2
ENSG00000171017	6.12186	2.67845	0.000446506	0.0016284	0.000704874	TRUE	LRRC8E
ENSG00000134873	6.11998	2.67658	0.000326519	0.00121776	0.000527078	TRUE	CLDN10
ENSG00000205702	6.11682	2.67341	2.31249e-08	1.31185e-07	5.67957e-08	TRUE	CYP2D7
ENSG00000018280	6.11635	2.67294	5.4512e-14	4.29086e-13	1.8577e-13	TRUE	SLC11A1
ENSG00000205502	6.11449	2.67108	0	0	0	TRUE	C2CD4B
ENSG00000158874	6.11342	2.67001	4.94993e-12	3.5445e-11	1.53457e-11	TRUE	APOA2
ENSG00000101197	6.11254	2.66914	2.2894e-07	1.20171e-06	5.20247e-07	TRUE	BIRC7
ENSG00000029153	6.11169	2.66829	0	0	0	TRUE	ARNTL2
ENSG00000186340	6.11106	2.66765	0	0	0	TRUE	THBS2
ENSG00000124875	6.10897	2.66556	0	0	0	TRUE	CXCL6
ENSG00000003249	6.10431	2.6609	0	0	0	TRUE	DBNDD1
ENSG00000134323	6.10329	2.65988	0	0	0	TRUE	MYCN
ENSG00000166961	6.10123	2.65782	0.000279117	0.0010521	0.000455446	TRUE	MS4A15
ENSG00000197409	6.09446	2.65105	0	0	0	TRUE	H3C4
ENSG00000154856	6.08976	2.64636	0	0	0	TRUE	APCDD1
ENSG00000108813	6.08611	2.64271	0.000832266	0.0029096	0.00125938	TRUE	DLX4
ENSG00000211879	6.0853	2.6419	1.69798e-05	7.444e-05	3.2228e-05	TRUE	TRAJ10
ENSG00000155265	6.08188	2.63847	3.33067e-16	2.89643e-15	1.25062e-15	TRUE	GOLGA7B
ENSG00000108379	6.08023	2.63683	5.85548e-10	3.71049e-09	1.60643e-09	TRUE	WNT3
ENSG00000078114	6.0788	2.63539	0	0	0	TRUE	NEBL
ENSG00000174939	6.0773	2.63389	0	0	0	TRUE	ASPHD1
ENSG00000168646	6.06946	2.62606	0	0	0	TRUE	AXIN2
ENSG00000142623	6.0684	2.625	2.2894e-07	1.20171e-06	5.20247e-07	TRUE	PADI1
ENSG00000167914	6.06758	2.62418	0	0	0	TRUE	GSDMA
ENSG00000120254	6.0656	2.6222	0	0	0	TRUE	MTHFD1L
ENSG00000006327	6.05636	2.61296	0	0	0	TRUE	TNFRSF12A
ENSG00000087116	6.05618	2.61277	0	0	0	TRUE	ADAMTS2
ENSG00000179698	6.05264	2.60923	0.000770132	0.00270383	0.00117027	TRUE	WDR97
ENSG00000117122	6.04727	2.60387	0	0	0	TRUE	MFAP2
ENSG00000211867	6.047	2.6036	0.000347086	0.00128948	0.000558252	TRUE	TRAJ22
ENSG00000075275	6.04531	2.6019	0	0	0	TRUE	CELSR1
ENSG00000198723	6.04361	2.6002	2.22045e-16	1.94496e-15	8.38411e-16	TRUE	TEX45
ENSG00000213937	6.04038	2.59698	2.50798e-11	1.73196e-10	7.4984e-11	TRUE	CLDN9
ENSG00000182931	6.039	2.5956	1.459e-06	7.15449e-06	3.09734e-06	TRUE	WFDC10B
ENSG00000049192	6.03375	2.59035	7.79923e-05	0.00031598	0.000136796	TRUE	ADAMTS6
ENSG00000197714	6.02955	2.58615	2.22045e-15	1.86303e-14	8.06097e-15	TRUE	ZNF460
ENSG00000278661	6.02948	2.58607	0.000539988	0.00194546	0.000842213	TRUE	TRAJ37
ENSG00000134317	6.02875	2.58534	1.6342e-09	1.00618e-08	4.35593e-09	TRUE	GRHL1
ENSG00000198720	6.02831	2.5849	0	0	0	TRUE	ANKRD13B
ENSG00000183742	6.02337	2.57997	0	0	0	TRUE	MACC1
ENSG00000163993	6.01967	2.57626	0	0	0	TRUE	S100P
ENSG00000081041	6.01912	2.57572	0	0	0	TRUE	CXCL2
ENSG00000174501	6.01841	2.57501	9.26826e-07	4.61754e-06	1.99903e-06	TRUE	ANKRD36C
ENSG00000143882	6.01788	2.57447	0	0	0	TRUE	ATP6V1C2
ENSG00000149599	6.01386	2.57046	1.16035e-08	6.71988e-08	2.90933e-08	TRUE	DUSP15
ENSG00000135245	6.01082	2.56741	0	0	0	TRUE	HILPDA
ENSG00000101194	6.00763	2.56422	0	0	0	TRUE	SLC17A9
ENSG00000015413	6.00062	2.55721	0	0	0	TRUE	DPEP1
ENSG00000166670	5.99919	2.55578	0	0	0	TRUE	MMP10
ENSG00000006606	5.99832	2.55491	3.33067e-16	2.89643e-15	1.25062e-15	TRUE	CCL26
ENSG00000102287	5.99372	2.55031	0	0	0	TRUE	GABRE
ENSG00000185633	5.99339	2.54998	0	0	0	TRUE	NDUFA4L2
ENSG00000111110	5.98004	2.53663	0	0	0	TRUE	PPM1H
ENSG00000196228	5.97779	2.53438	1.6342e-09	1.00618e-08	4.35593e-09	TRUE	SULT1C3
ENSG00000122778	5.97486	2.53145	0	0	0	TRUE	KIAA1549
ENSG00000088826	5.97359	2.53018	0	0	0	TRUE	SMOX
ENSG00000099194	5.96458	2.52118	0	0	0	TRUE	SCD
ENSG00000127418	5.963	2.5196	0	0	0	TRUE	FGFRL1
ENSG00000071539	5.96272	2.51931	0	0	0	TRUE	TRIP13
ENSG00000212124	5.95649	2.51309	0.000723789	0.00255431	0.00110579	TRUE	TAS2R19
ENSG00000099985	5.94947	2.50606	0	0	0	TRUE	OSM
ENSG00000189431	5.94914	2.50573	0	0	0	TRUE	RASSF10
ENSG00000270885	5.94773	2.50432	9.51049e-10	5.93971e-09	2.57139e-09	TRUE	RASL10B
ENSG00000134668	5.9436	2.50019	2.44971e-05	0.000105656	4.5741e-05	TRUE	SPOCD1
ENSG00000152580	0.942104	-2.5013	1.29699e-10	8.58361e-10	3.71622e-10	TRUE	IGSF10
ENSG00000133878	0.941915	-2.50149	1.03251e-13	8.02915e-13	3.47617e-13	TRUE	DUSP26
ENSG00000160712	0.926092	-2.51731	0	0	0	TRUE	IL6R
ENSG00000088386	0.924799	-2.51861	0	0	0	TRUE	SLC15A1
ENSG00000105398	0.922434	-2.52097	0	0	0	TRUE	SULT2A1
ENSG00000171303	0.9042	-2.53921	1.77636e-15	1.49653e-14	6.47689e-15	TRUE	KCNK3
ENSG00000104921	0.902513	-2.54089	0	0	0	TRUE	FCER2
ENSG00000114771	0.902496	-2.54091	0	0	0	TRUE	AADAC
ENSG00000182156	0.896809	-2.5466	0.000183452	0.000708221	0.000306595	TRUE	ENPP7
ENSG00000184434	0.896572	-2.54683	0	0	0	TRUE	LRRC19
ENSG00000146013	0.895713	-2.54769	0	0	0	TRUE	GFRA3
ENSG00000119919	0.891553	-2.55185	0	0	0	TRUE	NKX2-3
ENSG00000198624	0.889562	-2.55384	0	0	0	TRUE	CCDC69
ENSG00000179284	0.888379	-2.55503	8.73378e-09	5.10725e-08	2.21102e-08	TRUE	DAND5
ENSG00000172260	0.887885	-2.55552	0	0	0	TRUE	NEGR1
ENSG00000233732	0.884897	-2.55851	0	0	0	TRUE	IGHV3OR16-10
ENSG00000147576	0.884432	-2.55897	1.33227e-15	1.129e-14	4.8815e-15	TRUE	ADHFE1
ENSG00000171431	0.883841	-2.55956	0	0	0	TRUE	KRT20
ENSG00000118733	0.881954	-2.56145	0.000277446	0.00104609	0.000452897	TRUE	OLFM3
ENSG00000149591	0.87846	-2.56495	0	0	0	TRUE	TAGLN
ENSG00000137441	0.877376	-2.56603	0	0	0	TRUE	FGFBP2
ENSG00000146151	0.874982	-2.56842	0.000608882	0.0021759	0.000942008	TRUE	HMGCLL1
ENSG00000211642	0.874096	-2.56931	0	0	0	TRUE	IGLV10-54
ENSG00000164120	0.874073	-2.56933	0	0	0	TRUE	HPGD
ENSG00000065609	0.872795	-2.57061	0.000183452	0.000708221	0.000306595	TRUE	SNAP91
ENSG00000158458	0.86988	-2.57353	1.23136e-05	5.48394e-05	2.37403e-05	TRUE	NRG2
ENSG00000211652	0.86714	-2.57627	0	0	0	TRUE	IGLV7-43
ENSG00000141052	0.867093	-2.57631	0	0	0	TRUE	MYOCD
ENSG00000095303	0.86066	-2.58275	0	0	0	TRUE	PTGS1
ENSG00000072195	0.860139	-2.58327	0	0	0	TRUE	SPEG
ENSG00000198597	0.858886	-2.58452	1.25092e-06	6.16451e-06	2.66889e-06	TRUE	ZNF536
ENSG00000156298	0.857804	-2.5856	0	0	0	TRUE	TSPAN7
ENSG00000144847	0.857382	-2.58602	3.96022e-05	0.0001665	7.2085e-05	TRUE	IGSF11
ENSG00000114455	0.855441	-2.58796	0	0	0	TRUE	HHLA2
ENSG00000168903	0.855391	-2.58801	0	0	0	TRUE	BTNL3
ENSG00000278196	0.852267	-2.59114	0	0	0	TRUE	IGLV2-8
ENSG00000149294	0.847665	-2.59574	0	0	0	TRUE	NCAM1
ENSG00000188828	0.846995	-2.59641	5.15366e-13	3.89236e-12	1.68517e-12	TRUE	GLRA4
ENSG00000064655	0.846712	-2.59669	0	0	0	TRUE	EYA2
ENSG00000113327	0.844572	-2.59883	0.000608882	0.0021759	0.000942008	TRUE	GABRG2
ENSG00000232543	0.844543	-2.59886	2.19418e-11	1.52069e-10	6.58371e-11	TRUE	IGHD4-11
ENSG00000105696	0.84054	-2.60287	0	0	0	TRUE	TMEM59L
ENSG00000141668	0.835368	-2.60804	1.27453e-07	6.84667e-07	2.96422e-07	TRUE	CBLN2
ENSG00000171916	0.834429	-2.60898	0	0	0	TRUE	LGALS9C
ENSG00000253250	0.830734	-2.61267	0	0	0	TRUE	C8orf88
ENSG00000158246	0.826258	-2.61715	0	0	0	TRUE	TENT5B
ENSG00000167654	0.822646	-2.62076	1.23148e-05	5.48371e-05	2.37403e-05	TRUE	ATCAY
ENSG00000100721	0.822563	-2.62084	0	0	0	TRUE	TCL1A
ENSG00000163586	0.813658	-2.62975	0	0	0	TRUE	FABP1
ENSG00000019102	0.808323	-2.63508	0	0	0	TRUE	VSIG2
ENSG00000164270	0.807334	-2.63607	3.56826e-13	2.7115e-12	1.17393e-12	TRUE	HTR4
ENSG00000146090	0.807009	-2.6364	3.93486e-06	1.84981e-05	8.00865e-06	TRUE	RASGEF1C
ENSG00000115474	0.805217	-2.63819	0	0	0	TRUE	KCNJ13
ENSG00000100628	0.80219	-2.64122	0	0	0	TRUE	ASB2
ENSG00000135842	0.79968	-2.64373	0	0	0	TRUE	NIBAN1
ENSG00000144218	0.799121	-2.64428	5.17919e-13	3.91103e-12	1.69326e-12	TRUE	AFF3
ENSG00000211647	0.797929	-2.64548	0	0	0	TRUE	IGLV5-48
ENSG00000127129	0.797827	-2.64558	0	0	0	TRUE	EDN2
ENSG00000156113	0.794083	-2.64932	0	0	0	TRUE	KCNMA1
ENSG00000106278	0.791101	-2.6523	5.83972e-07	2.96118e-06	1.28203e-06	TRUE	PTPRZ1
ENSG00000173175	0.787776	-2.65563	0	0	0	TRUE	ADCY5
ENSG00000166391	0.782705	-2.6607	0	0	0	TRUE	MOGAT2
ENSG00000168497	0.782462	-2.66094	0	0	0	TRUE	CAVIN2
ENSG00000124253	0.782123	-2.66128	0	0	0	TRUE	PCK1
ENSG00000134201	0.777918	-2.66549	0	0	0	TRUE	GSTM5
ENSG00000101938	0.777536	-2.66587	0	0	0	TRUE	CHRDL1
ENSG00000151892	0.777196	-2.66621	0	0	0	TRUE	GFRA1
ENSG00000145362	0.775908	-2.6675	0	0	0	TRUE	ANK2
ENSG00000223573	0.773031	-2.67037	0	0	0	TRUE	TINCR
ENSG00000142973	0.769287	-2.67412	7.4285e-13	5.55745e-12	2.40606e-12	TRUE	CYP4B1
ENSG00000104888	0.768622	-2.67478	3.95967e-07	2.03824e-06	8.82443e-07	TRUE	SLC17A7
ENSG00000187980	0.757961	-2.68544	0.000868251	0.00302326	0.00130881	TRUE	PLA2G2C
ENSG00000170153	0.750184	-2.69322	0	0	0	TRUE	RNF150
ENSG00000144290	0.742323	-2.70108	2.39031e-13	1.82905e-12	7.91875e-13	TRUE	SLC4A10
ENSG00000138792	0.739924	-2.70348	0	0	0	TRUE	ENPEP
ENSG00000138722	0.739512	-2.70389	0	0	0	TRUE	MMRN1
ENSG00000242371	0.738872	-2.70453	0	0	0	TRUE	IGKV1-39
ENSG00000154175	0.738668	-2.70474	0	0	0	TRUE	ABI3BP
ENSG00000167723	0.736379	-2.70703	0	0	0	TRUE	TRPV3
ENSG00000231292	0.734769	-2.70864	0	0	0	TRUE	IGKV1OR2-108
ENSG00000211937	0.733459	-2.70995	0	0	0	TRUE	IGHV2-5
ENSG00000141574	0.733032	-2.71037	0	0	0	TRUE	SECTM1
ENSG00000137634	0.718386	-2.72502	0	0	0	TRUE	NXPE4
ENSG00000149596	0.717938	-2.72547	0	0	0	TRUE	JPH2
ENSG00000242534	0.716811	-2.72659	0	0	0	TRUE	IGKV2D-28
ENSG00000241635	0.709873	-2.73353	5.66214e-15	4.65689e-14	2.01565e-14	TRUE	UGT1A1
ENSG00000239975	0.707307	-2.7361	0	0	0	TRUE	IGKV1D-33
ENSG00000132872	0.706798	-2.73661	1.86188e-08	1.06397e-07	4.60639e-08	TRUE	SYT4
ENSG00000187824	0.703411	-2.73999	0	0	0	TRUE	TMEM220
ENSG00000139910	0.696263	-2.74714	6.35187e-11	4.28477e-10	1.85506e-10	TRUE	NOVA1
ENSG00000184601	0.695367	-2.74804	1.23148e-05	5.48371e-05	2.37403e-05	TRUE	C14orf180
ENSG00000198417	0.691787	-2.75162	0	0	0	TRUE	MT1F
ENSG00000251546	0.688577	-2.75483	0	0	0	TRUE	IGKV1D-39
ENSG00000138944	0.677175	-2.76623	0	0	0	TRUE	SHISAL1
ENSG00000253958	0.674243	-2.76916	0	0	0	TRUE	CLDN23
ENSG00000250036	0.674095	-2.76931	3.81722e-06	1.79678e-05	7.77905e-06	TRUE	IGKV1D-37
ENSG00000170482	0.6731	-2.77031	0	0	0	TRUE	SLC23A1
ENSG00000167701	0.668673	-2.77473	0	0	0	TRUE	GPT
ENSG00000166816	0.663459	-2.77995	0	0	0	TRUE	LDHD
ENSG00000136457	0.660981	-2.78242	0	0	0	TRUE	CHAD
ENSG00000156218	0.659462	-2.78394	0	0	0	TRUE	ADAMTSL3
ENSG00000177675	0.658358	-2.78505	0	0	0	TRUE	CD163L1
ENSG00000128040	0.657348	-2.78606	0	0	0	TRUE	SPINK2
ENSG00000196104	0.655301	-2.7881	2.63813e-05	0.000113382	4.90882e-05	TRUE	SPOCK3
ENSG00000178233	0.649843	-2.79356	8.10241e-06	3.67609e-05	1.59147e-05	TRUE	TMEM151B
ENSG00000145287	0.647594	-2.79581	0	0	0	TRUE	PLAC8
ENSG00000181195	0.64285	-2.80056	0	0	0	TRUE	PENK
ENSG00000163710	0.642818	-2.80059	0	0	0	TRUE	PCOLCE2
ENSG00000050030	0.639266	-2.80414	5.64432e-05	0.000232825	0.000100792	TRUE	NEXMIF
ENSG00000203685	0.637711	-2.80569	0	0	0	TRUE	STUM
ENSG00000232070	0.632176	-2.81123	0	0	0	TRUE	TMEM253
ENSG00000163518	0.631499	-2.81191	2.48415e-06	1.19018e-05	5.15282e-06	TRUE	FCRL4
ENSG00000196990	0.626633	-2.81677	0	0	0	TRUE	FAM163B
ENSG00000171403	0.626376	-2.81703	0.000120439	0.000476929	0.000206466	TRUE	KRT9
ENSG00000243290	0.625149	-2.81826	0	0	0	TRUE	IGKV1-12
ENSG00000256590	0.624755	-2.81865	1.203e-09	7.46741e-09	3.23297e-09	TRUE	TRDV3
ENSG00000214575	0.621556	-2.82185	1.73773e-07	9.212e-07	3.98828e-07	TRUE	CPEB1
ENSG00000225698	0.614232	-2.82917	0	0	0	TRUE	IGHV3-72
ENSG00000172901	0.613244	-2.83016	5.20723e-06	2.41251e-05	1.04448e-05	TRUE	LVRN
ENSG00000137872	0.612734	-2.83067	0	0	0	TRUE	SEMA6D
ENSG00000270472	0.612155	-2.83125	0	0	0	TRUE	IGHV3OR16-9
ENSG00000089250	0.607417	-2.83599	5.3889e-08	2.97393e-07	1.28755e-07	TRUE	NOS1
ENSG00000181541	0.606242	-2.83716	0	0	0	TRUE	MAB21L2
ENSG00000172020	0.604891	-2.83852	0	0	0	TRUE	GAP43
ENSG00000179314	0.603046	-2.84036	0	0	0	TRUE	WSCD1
ENSG00000180660	0.596964	-2.84644	1.12224e-07	6.05183e-07	2.61996e-07	TRUE	MAB21L1
ENSG00000182566	0.596564	-2.84684	0	0	0	TRUE	CLEC4G
ENSG00000270505	0.593599	-2.84981	8.10241e-06	3.67609e-05	1.59147e-05	TRUE	IGHV1OR15-1
ENSG00000171714	0.588667	-2.85474	0	0	0	TRUE	ANO5
ENSG00000067840	0.585276	-2.85813	0	0	0	TRUE	PDZD4
ENSG00000162374	0.571642	-2.87176	8.02915e-09	4.71088e-08	2.03955e-08	TRUE	ELAVL4
ENSG00000101605	0.571304	-2.8721	0	0	0	TRUE	MYOM1
ENSG00000166183	0.564046	-2.87936	0	0	0	TRUE	ASPG
ENSG00000223997	0.557718	-2.88569	0.000401763	0.00147716	0.000639504	TRUE	TRDD1
ENSG00000127241	0.553989	-2.88942	0	0	0	TRUE	MASP1
ENSG00000198074	0.552959	-2.89045	0	0	0	TRUE	AKR1B10
ENSG00000274736	0.551656	-2.89175	0	0	0	TRUE	CCL23
ENSG00000113594	0.547959	-2.89545	0	0	0	TRUE	LIFR
ENSG00000204614	0.54702	-2.89639	0	0	0	TRUE	TRIM40
ENSG00000101335	0.543268	-2.90014	0	0	0	TRUE	MYL9
ENSG00000053328	0.540733	-2.90267	0	0	0	TRUE	METTL24
ENSG00000171227	0.53928	-2.90413	0	0	0	TRUE	TMEM37
ENSG00000163106	0.537744	-2.90566	0	0	0	TRUE	HPGDS
ENSG00000145936	0.537005	-2.9064	0	0	0	TRUE	KCNMB1
ENSG00000196361	0.529062	-2.91434	0.000868251	0.00302326	0.00130881	TRUE	ELAVL3
ENSG00000111863	0.520423	-2.92298	0	0	0	TRUE	ADTRP
ENSG00000145384	0.510011	-2.93339	0	0	0	TRUE	FABP2
ENSG00000196620	0.507584	-2.93582	0	0	0	TRUE	UGT2B15
ENSG00000225523	0.505818	-2.93759	0	0	0	TRUE	IGKV6D-21
ENSG00000152092	0.499008	-2.9444	7.55522e-05	0.000306389	0.000132638	TRUE	ASTN1
ENSG00000065534	0.498406	-2.945	0	0	0	TRUE	MYLK
ENSG00000059915	0.498222	-2.94518	0	0	0	TRUE	PSD
ENSG00000170500	0.491266	-2.95214	2.39973e-10	1.5629e-09	6.76648e-10	TRUE	LONRF2
ENSG00000239862	0.490428	-2.95298	1.58059e-06	7.72213e-06	3.34325e-06	TRUE	IGKV1-37
ENSG00000109906	0.488238	-2.95517	0	0	0	TRUE	ZBTB16
ENSG00000250722	0.479757	-2.96365	0	0	0	TRUE	SELENOP
ENSG00000172987	0.477335	-2.96607	0	0	0	TRUE	HPSE2
ENSG00000155816	0.476804	-2.9666	7.42918e-11	5.00031e-10	2.16485e-10	TRUE	FMN2
ENSG00000022267	0.476565	-2.96684	0	0	0	TRUE	FHL1
ENSG00000048540	0.475117	-2.96829	0	0	0	TRUE	LMO3
ENSG00000239571	0.466589	-2.97682	0	0	0	TRUE	IGKV2D-30
ENSG00000121207	0.46503	-2.97838	2.23993e-05	9.70018e-05	4.19963e-05	TRUE	LRAT
ENSG00000187140	0.454672	-2.98873	9.4197e-11	6.29574e-10	2.72551e-10	TRUE	FOXD3
ENSG00000090402	0.448971	-2.99443	0	0	0	TRUE	SI
ENSG00000135298	0.447648	-2.99576	1.34188e-08	7.73589e-08	3.34921e-08	TRUE	ADGRB3
ENSG00000048462	0.447138	-2.99627	0	0	0	TRUE	TNFRSF17
ENSG00000198523	0.444828	-2.99858	0	0	0	TRUE	PLN
ENSG00000187151	0.437436	-3.00597	0.00015594	0.00060801	0.000263223	TRUE	ANGPTL5
ENSG00000100448	0.436632	-3.00677	0	0	0	TRUE	CTSG
ENSG00000260230	0.436219	-3.00719	1.08497e-05	4.86089e-05	2.1044e-05	TRUE	FRRS1L
ENSG00000204065	0.434753	-3.00865	2.88783e-11	1.98745e-10	8.60456e-11	TRUE	TCEAL5
ENSG00000266964	0.432031	-3.01137	0	0	0	TRUE	FXYD1
ENSG00000135220	0.429882	-3.01352	0	0	0	TRUE	UGT2A3
ENSG00000135447	0.427492	-3.01591	0	0	0	TRUE	PPP1R1A
ENSG00000213996	0.426675	-3.01673	0	0	0	TRUE	TM6SF2
ENSG00000205038	0.421121	-3.02229	3.26109e-06	1.54662e-05	6.69597e-06	TRUE	PKHD1L1
ENSG00000104833	0.418674	-3.02473	0	0	0	TRUE	TUBB4A
ENSG00000172318	0.4181	-3.02531	0	0	0	TRUE	B3GALT1
ENSG00000128591	0.413146	-3.03026	0	0	0	TRUE	FLNC
ENSG00000115263	0.407239	-3.03617	0	0	0	TRUE	GCG
ENSG00000147883	0.403597	-3.03981	0	0	0	TRUE	CDKN2B
ENSG00000154330	0.397065	-3.04634	0	0	0	TRUE	PGM5
ENSG00000168356	0.396395	-3.04701	5.9271e-07	3.00391e-06	1.30039e-06	TRUE	SCN11A
ENSG00000004799	0.392959	-3.05045	0	0	0	TRUE	PDK4
ENSG00000130822	0.390793	-3.05261	0	0	0	TRUE	PNCK
ENSG00000130055	0.388386	-3.05502	0	0	0	TRUE	GDPD2
ENSG00000240505	0.387771	-3.05563	0	0	0	TRUE	TNFRSF13B
ENSG00000169760	0.382765	-3.06064	3.95039e-06	1.85657e-05	8.03713e-06	TRUE	NLGN1
ENSG00000013293	0.381315	-3.06209	7.55522e-05	0.000306389	0.000132638	TRUE	SLC7A14
ENSG00000233999	0.374715	-3.06869	0	0	0	TRUE	IGKV3OR2-268
ENSG00000030304	0.373938	-3.06947	1.23788e-09	7.67898e-09	3.32457e-09	TRUE	MUSK
ENSG00000121577	0.371775	-3.07163	0	0	0	TRUE	POPDC2
ENSG00000169432	0.371406	-3.072	0	0	0	TRUE	SCN9A
ENSG00000117115	0.367783	-3.07562	0	0	0	TRUE	PADI2
ENSG00000135333	0.365064	-3.07834	0	0	0	TRUE	EPHA7
ENSG00000181072	0.36458	-3.07883	0	0	0	TRUE	CHRM2
ENSG00000163687	0.364325	-3.07908	0	0	0	TRUE	DNASE1L3
ENSG00000113303	0.360796	-3.08261	0	0	0	TRUE	BTNL8
ENSG00000087258	0.358541	-3.08486	0	0	0	TRUE	GNAO1
ENSG00000162670	0.349373	-3.09403	0	0	0	TRUE	BRINP3
ENSG00000133328	0.348011	-3.09539	0	0	0	TRUE	PLAAT2
ENSG00000156966	0.347747	-3.09566	0	0	0	TRUE	B3GNT7
ENSG00000073737	0.340177	-3.10323	0	0	0	TRUE	DHRS9
ENSG00000070729	0.3358	-3.10761	0.000314315	0.0011746	0.000508515	TRUE	CNGB1
ENSG00000248767	0.330245	-3.11316	0.00015594	0.00060801	0.000263223	TRUE	FOXL3
ENSG00000176399	0.329594	-3.11381	3.47596e-11	2.38271e-10	1.03158e-10	TRUE	DMRTA1
ENSG00000166831	0.321298	-3.12211	0	0	0	TRUE	RBPMS2
ENSG00000124205	0.30568	-3.13773	0	0	0	TRUE	EDN3
ENSG00000186038	0.300955	-3.14245	2.22045e-15	1.86303e-14	8.06097e-15	TRUE	HTR3E
ENSG00000136872	0.300285	-3.14312	0	0	0	TRUE	ALDOB
ENSG00000146039	0.290986	-3.15242	0	0	0	TRUE	SLC17A4
ENSG00000183230	0.29009	-3.15332	5.9271e-07	3.00391e-06	1.30039e-06	TRUE	CTNNA3
ENSG00000163873	0.273121	-3.17028	4.44089e-16	3.84254e-15	1.66004e-15	TRUE	GRIK3
ENSG00000158445	0.262933	-3.18047	2.24352e-10	1.46373e-09	6.33711e-10	TRUE	KCNB1
ENSG00000163431	0.261076	-3.18233	0	0	0	TRUE	LMOD1
ENSG00000170381	0.257286	-3.18612	4.44089e-16	3.84254e-15	1.66004e-15	TRUE	SEMA3E
ENSG00000162460	0.255386	-3.18802	0	0	0	TRUE	TMEM82
ENSG00000186912	0.254664	-3.18874	1.33227e-15	1.129e-14	4.8815e-15	TRUE	P2RY4
ENSG00000169862	0.25387	-3.18954	5.9271e-07	3.00391e-06	1.30039e-06	TRUE	CTNND2
ENSG00000101098	0.253821	-3.18958	1.19668e-11	8.41253e-11	3.64188e-11	TRUE	RIMS4
ENSG00000168060	0.25094	-3.19247	0	0	0	TRUE	NAALADL1
ENSG00000164303	0.249122	-3.19428	5.74429e-13	4.32627e-12	1.87303e-12	TRUE	ENPP6
ENSG00000228325	0.248509	-3.1949	0	0	0	TRUE	IGKV3D-7
ENSG00000172005	0.245173	-3.19823	0	0	0	TRUE	MAL
ENSG00000121871	0.244192	-3.19921	1.31187e-10	8.68092e-10	3.75835e-10	TRUE	SLITRK3
ENSG00000120729	0.24366	-3.19975	0	0	0	TRUE	MYOT
ENSG00000132915	0.23942	-3.20399	0	0	0	TRUE	PDE6A
ENSG00000125144	0.238732	-3.20467	0	0	0	TRUE	MT1G
ENSG00000153446	0.235099	-3.20831	0	0	0	TRUE	C16orf89
ENSG00000108018	0.222628	-3.22078	2.55351e-15	2.13618e-14	9.24604e-15	TRUE	SORCS1
ENSG00000173930	0.219779	-3.22363	0	0	0	TRUE	SLCO4C1
ENSG00000118432	0.219621	-3.22378	0	0	0	TRUE	CNR1
ENSG00000086696	0.216405	-3.227	0	0	0	TRUE	HSD17B2
ENSG00000172403	0.209383	-3.23402	0	0	0	TRUE	SYNPO2
ENSG00000004776	0.205223	-3.23818	0	0	0	TRUE	HSPB6
ENSG00000144834	0.20154	-3.24187	0	0	0	TRUE	TAGLN3
ENSG00000168309	0.191205	-3.2522	0	0	0	TRUE	FAM107A
ENSG00000186462	0.190257	-3.25315	0	0	0	TRUE	NAP1L2
ENSG00000152137	0.188504	-3.2549	0	0	0	TRUE	HSPB8
ENSG00000183287	0.183989	-3.25942	0	0	0	TRUE	CCBE1
ENSG00000104722	0.17684	-3.26657	8.30505e-10	5.2074e-09	2.25451e-09	TRUE	NEFM
ENSG00000184144	0.174392	-3.26901	5.19991e-09	3.09489e-08	1.33991e-08	TRUE	CNTN2
ENSG00000116194	0.167414	-3.27599	0	0	0	TRUE	ANGPTL1
ENSG00000104435	0.166847	-3.27656	0	0	0	TRUE	STMN2
ENSG00000149575	0.166459	-3.27695	3.04201e-14	2.41695e-13	1.04623e-13	TRUE	SCN2B
ENSG00000206579	0.164645	-3.27876	0.000314315	0.0011746	0.000508515	TRUE	XKR4
ENSG00000262543	0.161216	-3.28219	1.19668e-11	8.41253e-11	3.64188e-11	TRUE	SMIM28
ENSG00000146469	0.160854	-3.28255	0	0	0	TRUE	VIP
ENSG00000122585	0.159869	-3.28354	0	0	0	TRUE	NPY
ENSG00000147588	0.147042	-3.29636	9.23704e-09	5.39142e-08	2.33418e-08	TRUE	PMP2
ENSG00000158865	0.146061	-3.29734	0	0	0	TRUE	SLC5A11
ENSG00000165462	0.141612	-3.30179	2.49577e-10	1.62304e-09	7.02685e-10	TRUE	PHOX2A
ENSG00000120057	0.135412	-3.30799	0	0	0	TRUE	SFRP5
ENSG00000187699	0.132444	-3.31096	0	0	0	TRUE	C2orf88
ENSG00000154165	0.125383	-3.31802	0	0	0	TRUE	GPR15
ENSG00000184905	0.115311	-3.32809	0	0	0	TRUE	TCEAL2
ENSG00000112936	0.112855	-3.33055	0	0	0	TRUE	C7
ENSG00000170054	0.109277	-3.33413	2.77556e-15	2.31892e-14	1.00396e-14	TRUE	SERPINA9
ENSG00000144891	0.105163	-3.33824	0	0	0	TRUE	AGTR1
ENSG00000134028	0.0961525	-3.34725	0	0	0	TRUE	ADAMDEC1
ENSG00000064205	0.0947474	-3.34866	0	0	0	TRUE	CCN5
ENSG00000147655	0.0929472	-3.35046	0	0	0	TRUE	RSPO2
ENSG00000106809	0.0829836	-3.36042	0	0	0	TRUE	OGN
ENSG00000080224	0.0815078	-3.3619	1.2314e-06	6.07262e-06	2.6291e-06	TRUE	EPHA6
ENSG00000129167	0.0733384	-3.37007	0	0	0	TRUE	TPH1
ENSG00000187848	0.0592457	-3.38416	1.14853e-12	8.50286e-12	3.68126e-12	TRUE	P2RX2
ENSG00000197561	0.0565016	-3.3869	0	0	0	TRUE	ELANE
ENSG00000148942	0.0533222	-3.39008	0	0	0	TRUE	SLC5A12
ENSG00000168546	0.0520921	-3.39131	0	0	0	TRUE	GFRA2
ENSG00000171819	0.0506049	-3.3928	0	0	0	TRUE	ANGPTL7
ENSG00000141639	0.0475742	-3.39583	2.88658e-15	2.41042e-14	1.04322e-14	TRUE	MAPK4
ENSG00000148483	0.0307532	-3.41265	0	0	0	TRUE	TMEM236
ENSG00000204071	0.0263531	-3.41705	2.25475e-06	1.08511e-05	4.69794e-06	TRUE	TCEAL6
ENSG00000175084	0.0253064	-3.4181	0	0	0	TRUE	DES
ENSG00000075073	0.0249413	-3.41846	0	0	0	TRUE	TACR2
ENSG00000259823	0.0125641	-3.43084	0	0	0	TRUE	LYPD8
ENSG00000092009	-0.0196926	-3.4631	0	0	0	TRUE	CMA1
ENSG00000211890	-0.0263169	-3.46972	0	0	0	TRUE	IGHA2
ENSG00000248485	-0.0269055	-3.47031	0	0	0	TRUE	PCP4L1
ENSG00000068976	-0.033964	-3.47737	0	0	0	TRUE	PYGM
ENSG00000135406	-0.0345793	-3.47798	0	0	0	TRUE	PRPH
ENSG00000170382	-0.0349194	-3.47832	0	0	0	TRUE	LRRN2
ENSG00000242515	-0.0419315	-3.48534	0	0	0	TRUE	UGT1A10
ENSG00000111846	-0.0744988	-3.5179	0	0	0	TRUE	GCNT2
ENSG00000173237	-0.0843431	-3.52775	0	0	0	TRUE	C11orf86
ENSG00000243238	-0.0877679	-3.53117	0	0	0	TRUE	IGKV2-30
ENSG00000180875	-0.0905545	-3.53396	0	0	0	TRUE	GREM2
ENSG00000144339	-0.0905793	-3.53398	7.35296e-06	3.35386e-05	1.4519e-05	TRUE	TMEFF2
ENSG00000198650	-0.0933789	-3.53678	4.05208e-11	2.76429e-10	1.19678e-10	TRUE	TAT
ENSG00000108381	-0.0937922	-3.5372	0	0	0	TRUE	ASPA
ENSG00000164107	-0.0986322	-3.54204	0	0	0	TRUE	HAND2
ENSG00000183476	-0.0997891	-3.54319	0	0	0	TRUE	SH2D7
ENSG00000163497	-0.130165	-3.57357	0	0	0	TRUE	FEV
ENSG00000113196	-0.136351	-3.57976	0	0	0	TRUE	HAND1
ENSG00000166292	-0.138024	-3.58143	0	0	0	TRUE	TMEM100
ENSG00000137675	-0.138673	-3.58208	4.94452e-05	0.000205353	8.89024e-05	TRUE	MMP27
ENSG00000132465	-0.140528	-3.58393	0	0	0	TRUE	JCHAIN
ENSG00000012504	-0.148639	-3.59204	0	0	0	TRUE	NR1H4
ENSG00000078549	-0.15078	-3.59419	1.11022e-16	9.8553e-16	4.22948e-16	TRUE	ADCYAP1R1
ENSG00000166825	-0.15603	-3.59944	0	0	0	TRUE	ANPEP
ENSG00000039987	-0.156094	-3.5995	0	0	0	TRUE	BEST2
ENSG00000143196	-0.160639	-3.60404	0	0	0	TRUE	DPT
ENSG00000205358	-0.176095	-3.6195	0	0	0	TRUE	MT1H
ENSG00000271178	-0.177136	-3.62054	0	0	0	TRUE	IGHV3OR16-13
ENSG00000115665	-0.178375	-3.62178	5.62951e-08	3.10281e-07	1.34334e-07	TRUE	SLC5A7
ENSG00000175161	-0.179592	-3.623	1.67737e-08	9.61493e-08	4.16272e-08	TRUE	CADM2
ENSG00000066230	-0.185348	-3.62875	0	0	0	TRUE	SLC9A3
ENSG00000165966	-0.191678	-3.63508	0	0	0	TRUE	PDZRN4
ENSG00000122756	-0.195024	-3.63843	0	0	0	TRUE	CNTFR
ENSG00000135549	-0.209399	-3.6528	0	0	0	TRUE	PKIB
ENSG00000065325	-0.209759	-3.65316	0	0	0	TRUE	GLP2R
ENSG00000122367	-0.214399	-3.6578	0	0	0	TRUE	LDB3
ENSG00000197165	-0.220187	-3.66359	0	0	0	TRUE	SULT1A2
ENSG00000168477	-0.225236	-3.66864	0	0	0	TRUE	TNXB
ENSG00000170091	-0.235328	-3.67873	0	0	0	TRUE	NSG2
ENSG00000126950	-0.246977	-3.69038	0	0	0	TRUE	TMEM35A
ENSG00000204687	-0.248788	-3.69219	3.12476e-07	1.62239e-06	7.02366e-07	TRUE	MAS1L
ENSG00000211938	-0.254587	-3.69799	0	0	0	TRUE	IGHV3-7
ENSG00000071991	-0.270583	-3.71399	0	0	0	TRUE	CDH19
ENSG00000112232	-0.270593	-3.714	2.53308e-09	1.53855e-08	6.66105e-09	TRUE	KHDRBS2
ENSG00000138669	-0.275904	-3.71931	0	0	0	TRUE	PRKG2
ENSG00000143171	-0.289943	-3.73335	0	0	0	TRUE	RXRG
ENSG00000021488	-0.328873	-3.77228	0	0	0	TRUE	SLC7A9
ENSG00000233670	-0.337911	-3.78132	0	0	0	TRUE	PIRT
ENSG00000169933	-0.34536	-3.78877	2.51035e-05	0.000108131	4.68147e-05	TRUE	FRMPD4
ENSG00000114200	-0.348369	-3.79177	0	0	0	TRUE	BCHE
ENSG00000116748	-0.351149	-3.79455	0	0	0	TRUE	AMPD1
ENSG00000156222	-0.351157	-3.79456	1.9984e-15	1.68125e-14	7.27508e-15	TRUE	SLC28A1
ENSG00000147724	-0.354736	-3.79814	7.35296e-06	3.35386e-05	1.4519e-05	TRUE	FAM135B
ENSG00000130176	-0.354957	-3.79836	0	0	0	TRUE	CNN1
ENSG00000150625	-0.367203	-3.81061	0	0	0	TRUE	GPM6A
ENSG00000163017	-0.375625	-3.81903	0	0	0	TRUE	ACTG2
ENSG00000197888	-0.375767	-3.81917	0	0	0	TRUE	UGT2B17
ENSG00000166869	-0.385836	-3.82924	0	0	0	TRUE	CHP2
ENSG00000109182	-0.396567	-3.83997	0	0	0	TRUE	CWH43
ENSG00000036672	-0.397416	-3.84082	0	0	0	TRUE	USP2
ENSG00000102683	-0.398241	-3.84165	2.9976e-15	2.50097e-14	1.08241e-14	TRUE	SGCG
ENSG00000104332	-0.427617	-3.87102	0	0	0	TRUE	SFRP1
ENSG00000162461	-0.427905	-3.87131	0	0	0	TRUE	SLC25A34
ENSG00000133800	-0.433075	-3.87648	0	0	0	TRUE	LYVE1
ENSG00000120498	-0.441699	-3.8851	0	0	0	TRUE	TEX11
ENSG00000119147	-0.442037	-3.88544	0	0	0	TRUE	ECRG4
ENSG00000243955	-0.460306	-3.90371	0	0	0	TRUE	GSTA1
ENSG00000155850	-0.462796	-3.9062	0	0	0	TRUE	SLC26A2
ENSG00000248144	-0.467131	-3.91054	0	0	0	TRUE	ADH1C
ENSG00000182253	-0.470309	-3.91371	0	0	0	TRUE	SYNM
ENSG00000186198	-0.476242	-3.91965	0	0	0	TRUE	SLC51B
ENSG00000118729	-0.511556	-3.95496	0	0	0	TRUE	CASQ2
ENSG00000167080	-0.521096	-3.9645	0	0	0	TRUE	B4GALNT2
ENSG00000119121	-0.522789	-3.96619	0	0	0	TRUE	TRPM6
ENSG00000179915	-0.536413	-3.97982	7.10543e-13	5.3207e-12	2.30356e-12	TRUE	NRXN1
ENSG00000163815	-0.565521	-4.00893	0	0	0	TRUE	CLEC3B
ENSG00000015592	-0.565735	-4.00914	3.21154e-12	2.32485e-11	1.00653e-11	TRUE	STMN4
ENSG00000163959	-0.574988	-4.01839	0	0	0	TRUE	SLC51A
ENSG00000165197	-0.584694	-4.0281	0	0	0	TRUE	VEGFD
ENSG00000196616	-0.619496	-4.0629	0	0	0	TRUE	ADH1B
ENSG00000070748	-0.626771	-4.07018	5.9493e-08	3.27254e-07	1.41674e-07	TRUE	CHAT
ENSG00000133392	-0.635937	-4.07934	0	0	0	TRUE	MYH11
ENSG00000115593	-0.643981	-4.08739	0	0	0	TRUE	SMYD1
ENSG00000162040	-0.646632	-4.09004	0	0	0	TRUE	HS3ST6
ENSG00000205364	-0.651443	-4.09485	0	0	0	TRUE	MT1M
ENSG00000168447	-0.652951	-4.09636	0	0	0	TRUE	SCNN1B
ENSG00000007306	-0.664721	-4.10813	0	0	0	TRUE	CEACAM7
ENSG00000242366	-0.676369	-4.11977	0	0	0	TRUE	UGT1A8
ENSG00000196666	-0.687495	-4.1309	1.11022e-16	9.8553e-16	4.22948e-16	TRUE	FAM180B
ENSG00000164122	-0.689481	-4.13289	0	0	0	TRUE	ASB5
ENSG00000141338	-0.700029	-4.14343	0	0	0	TRUE	ABCA8
ENSG00000125851	-0.715288	-4.15869	0	0	0	TRUE	PCSK2
ENSG00000108849	-0.731271	-4.17468	0	0	0	TRUE	PPY
ENSG00000164530	-0.732799	-4.1762	0	0	0	TRUE	PI16
ENSG00000060566	-0.751148	-4.19455	0	0	0	TRUE	CREB3L3
ENSG00000163295	-0.783577	-4.22698	0	0	0	TRUE	ALPI
ENSG00000175785	-0.794234	-4.23764	0	0	0	TRUE	PRIMA1
ENSG00000187783	-0.809954	-4.25336	0	0	0	TRUE	TMEM72
ENSG00000162706	-0.82185	-4.26526	0	0	0	TRUE	CADM3
ENSG00000109132	-0.850157	-4.29356	0	0	0	TRUE	PHOX2B
ENSG00000189037	-0.852152	-4.29556	4.7659e-06	2.21932e-05	9.60842e-06	TRUE	DUSP21
ENSG00000080493	-0.857761	-4.30117	0	0	0	TRUE	SLC4A4
ENSG00000273777	-0.859307	-4.30271	0	0	0	TRUE	CEACAM20
ENSG00000166091	-0.859985	-4.30339	3.16877e-11	2.17707e-10	9.4255e-11	TRUE	CMTM5
ENSG00000165072	-0.868963	-4.31237	0	0	0	TRUE	MAMDC2
ENSG00000136546	-0.871982	-4.31539	0	0	0	TRUE	SCN7A
ENSG00000185149	-0.87943	-4.32284	5.05929e-13	3.82408e-12	1.65561e-12	TRUE	NPY2R
ENSG00000166828	-0.908143	-4.35155	0	0	0	TRUE	SCNN1G
ENSG00000091138	-0.935748	-4.37915	0	0	0	TRUE	SLC26A3
ENSG00000269404	-0.950135	-4.39354	0	0	0	TRUE	SPIB
ENSG00000165553	-0.96231	-4.40572	0	0	0	TRUE	NGB
ENSG00000100604	-0.967682	-4.41109	0	0	0	TRUE	CHGA
ENSG00000167281	-0.975168	-4.41857	0	0	0	TRUE	RBFOX3
ENSG00000018625	-0.987977	-4.43138	0	0	0	TRUE	ATP1A2
ENSG00000171246	-1.01271	-4.45611	0	0	0	TRUE	NPTX1
ENSG00000174992	-1.05674	-4.50015	0	0	0	TRUE	ZG16
ENSG00000185681	-1.06153	-4.50494	0	0	0	TRUE	MORN5
ENSG00000130226	-1.08903	-4.53243	0	0	0	TRUE	DPP6
ENSG00000104267	-1.1057	-4.5491	0	0	0	TRUE	CA2
ENSG00000108231	-1.11699	-4.56039	8.98205e-10	5.61693e-09	2.43166e-09	TRUE	LGI1
ENSG00000163581	-1.11848	-4.56188	0	0	0	TRUE	SLC2A2
ENSG00000168079	-1.11934	-4.56274	0	0	0	TRUE	SCARA5
ENSG00000118777	-1.15281	-4.59622	0	0	0	TRUE	ABCG2
ENSG00000249948	-1.16355	-4.60695	0	0	0	TRUE	GBA3
ENSG00000034971	-1.16536	-4.60876	0	0	0	TRUE	MYOC
ENSG00000107611	-1.16698	-4.61038	0	0	0	TRUE	CUBN
ENSG00000257335	-1.21624	-4.65965	0	0	0	TRUE	MGAM
ENSG00000073734	-1.28622	-4.72962	0	0	0	TRUE	ABCB11
ENSG00000160868	-1.30517	-4.74858	0	0	0	TRUE	CYP3A4
ENSG00000079689	-1.30527	-4.74868	0	0	0	TRUE	SCGN
ENSG00000244067	-1.35269	-4.7961	0	0	0	TRUE	GSTA2
ENSG00000111404	-1.38493	-4.82834	0	0	0	TRUE	RERGL
ENSG00000157005	-1.4036	-4.847	0	0	0	TRUE	SST
ENSG00000170419	-1.43416	-4.87757	0	0	0	TRUE	VSTM2A
ENSG00000179520	-1.4383	-4.8817	0	0	0	TRUE	SLC17A8
ENSG00000167434	-1.44707	-4.89047	0	0	0	TRUE	CA4
ENSG00000123560	-1.4959	-4.93931	0	0	0	TRUE	PLP1
ENSG00000152785	-1.53332	-4.97673	0	0	0	TRUE	BMP3
ENSG00000184544	-1.56571	-5.00912	0	0	0	TRUE	DHRS7C
ENSG00000197273	-1.62832	-5.07172	0	0	0	TRUE	GUCA2A
ENSG00000016602	-1.72351	-5.16692	0	0	0	TRUE	CLCA4
ENSG00000071203	-1.76113	-5.20453	0	0	0	TRUE	MS4A12
ENSG00000081800	-1.78362	-5.22703	0	0	0	TRUE	SLC13A1
ENSG00000141434	-1.83189	-5.2753	0	0	0	TRUE	MEP1B
ENSG00000174358	-1.8918	-5.3352	0	0	0	TRUE	SLC6A19
ENSG00000110887	-1.92891	-5.37231	0	0	0	TRUE	DAO
ENSG00000203859	-2.01539	-5.4588	0	0	0	TRUE	HSD3B2
ENSG00000167916	-2.04566	-5.48907	0	0	0	TRUE	KRT24
ENSG00000211928	-2.05389	-5.4973	9.97378e-06	4.48867e-05	1.94334e-05	TRUE	IGHD5-5
ENSG00000204936	-2.07438	-5.51778	0	0	0	TRUE	CD177
ENSG00000168748	-2.10175	-5.54515	0	0	0	TRUE	CA7
ENSG00000156284	-2.10438	-5.54778	0	0	0	TRUE	CLDN8
ENSG00000196660	-2.12301	-5.56641	0	0	0	TRUE	SLC30A10
ENSG00000142959	-2.25799	-5.7014	0	0	0	TRUE	BEST4
ENSG00000182938	-2.28759	-5.73099	0	0	0	TRUE	OTOP3
ENSG00000131096	-2.30122	-5.74463	0	0	0	TRUE	PYY
ENSG00000182816	-2.30511	-5.74852	0	0	0	TRUE	KRTAP13-2
ENSG00000144410	-2.3851	-5.82851	0	0	0	TRUE	CPO
ENSG00000131482	-2.57483	-6.01824	0	0	0	TRUE	G6PC
ENSG00000044012	-2.61985	-6.06326	0	0	0	TRUE	GUCA2B
ENSG00000182271	-2.62421	-6.06762	0	0	0	TRUE	TMIGD1
ENSG00000172410	-2.69483	-6.13823	0	0	0	TRUE	INSL5
ENSG00000084674	-2.96353	-6.40693	0	0	0	TRUE	APOB
ENSG00000133742	-3.13341	-6.57682	0	0	0	TRUE	CA1
ENSG00000103375	-3.41445	-6.85785	0	0	0	TRUE	AQP8
ENSG00000172689	-3.6309	-7.0743	0	0	0	TRUE	MS4A10
ENSG00000118137	-3.65278	-7.09619	0	0	0	TRUE	APOA1
ENSG00000125255	-3.7211	-7.1645	0	0	0	TRUE	SLC10A2
ENSG00000110245	-4.39581	-7.83922	0	0	0	TRUE	APOC3
ENSG00000183034	-4.50958	-7.95299	0	0	0	TRUE	OTOP2
ENSG00000110244	-4.67534	-8.11875	0	0	0	TRUE	APOA4
